# Supplementary material for: Naphthalene-2,3-diylbis[(2-thien­yl)methanone]
Source: Acta Crystallogr Sect E Struct Rep Online. 2008 Nov 26;64(Pt 12):o2432. doi: 10.1107/S1600536808038701 (PMC2959828; doi:10.1107/S1600536808038701)
Supplement: Supplementary file 1 [file e-64-o2432-sup1.cif]

##############################################################################
###                                                                        ###
###        Electronic paper (Acta Crystallographica Section E)             ###
###                                                                        ###
##############################################################################
#                                                                            #
# This CIF contains the data in a paper accepted for publication in Acta     #
# Crystallographica Section E. It conforms to the requirements of Notes      #
# for Authors for Section E, and has been peer reviewed under the auspices   #
# of the IUCr Commission on Journals.                                        #
#                                                                            #
# Full details of the Crystallographic Information File format               #
# are given in the paper "The Crystallographic Information File (CIF):       #
# a New Standard Archive File for Crystallography" by S. R. Hall, F. H.      #
# Allen and I. D. Brown [Acta Cryst. (1991), A47, 655-685].                  #
#                                                                            #
# The current version of the core CIF dictionary is obtainable from          #
# ftp://ftp.iucr.org/pub/cif_core.dic. The current version number is 2.4.    #
#                                                                            #
# Software is freely available for graphical display of the structure(s) in  #
# this CIF.  For information consult the CIF home page http://www.iucr.org/  #
# cif/home.html                                                              #
#                                                                            #
# This file may be used for bona fide research purposes within the           #
# scientific community so long as proper attribution is given to the journal # 
# article from which it was obtained.                                        #
#                                                                            #
##############################################################################
                                             
data_global
_audit_creation_method     SHELXL-97
_journal_date_recd_electronic     2008-10-15
_journal_date_accepted     2008-11-19
_journal_name_full     'Acta Crystallographica, Section E'
_journal_year     2008
_journal_volume     64
_journal_issue     12
_journal_page_first     o2432
_journal_page_last     o2432
_journal_paper_category     QO
_journal_coeditor_code     CI2690
_publ_contact_author_name     'A. Subbiahpandi'
_publ_contact_author_address
;
  Department of Physics
  Presidency College
  Chennai- 600 005
  India
;
_publ_contact_author_email     'a_spandian@yahoo.com'
_publ_contact_author_fax     '044 091 2854 4894'
_publ_contact_author_phone     '044 091 22591061'
_publ_section_title
;
Naphthalene-2,3-diylbis[(2-thienyl)methanone]
;
loop_
    _publ_author_name
    _publ_author_address
    'S. Thenmozhi'
;    Department of Physics
     Presidency College (Autonomous)
     Chennai 600 005
     India
;
    'A. SubbiahPandi'
;    Department of Physics
     Presidency College (Autonomous)
     Chennai 600 005
     India
;
    'S. Ranjith'
;    Department of Physics
     Presidency College (Autonomous)
     Chennai 600 005
     India
;
    'J. Arul Clement'
;    Department of Organic Chemistry
     University of Madras
     Guindy Campus
     Chennai 600 025
     India
;
    'A. K. MohanaKrishnan'
;    Department of Organic Chemistry
     University of Madras
     Guindy Campus
     Chennai 600 025
     India
;
data_I
_audit_creation_method     SHELXL-97
_chemical_name_systematic
;
Naphthalene-2,3-diylbis[(2-thienyl)methanone]
;
_chemical_name_common     ?
_chemical_formula_moiety     'C20 H12 O2 S2'
_chemical_formula_sum     'C20 H12 O2 S2'
_chemical_formula_iupac     'C20 H12 O2 S2'
_chemical_formula_weight     348.42
_chemical_melting_point     ?
_symmetry_cell_setting     'Monoclinic'
_symmetry_space_group_name_H-M     'P 21'
_symmetry_space_group_name_Hall     'P 2yb'
loop_
    _symmetry_equiv_pos_as_xyz
    'x, y, z'
    '-x, y+1/2, -z'
_cell_length_a     9.7638(3)
_cell_length_b     11.1418(4)
_cell_length_c     15.4496(6)
_cell_angle_alpha     90.00
_cell_angle_beta     90.2660(10)
_cell_angle_gamma     90.00
_cell_volume     1680.69(10)
_cell_formula_units_Z     4
_cell_measurement_reflns_used     8580
_cell_measurement_theta_min     1.3
_cell_measurement_theta_max     28.9
_cell_measurement_temperature     293(2)
_exptl_crystal_description     Block
_exptl_crystal_colour     Colourless
_exptl_crystal_size_max     0.21
_exptl_crystal_size_mid     0.19
_exptl_crystal_size_min     0.16
_exptl_crystal_density_diffrn     1.377
_exptl_crystal_density_meas     ?
_exptl_crystal_density_method     'not measured'
_exptl_crystal_F_000     720
_exptl_absorpt_coefficient_mu     0.325
_exptl_absorpt_correction_type     multi-scan
_exptl_absorpt_process_details     '(SADABS; Sheldrick, 1996)'
_exptl_absorpt_correction_T_min     0.7998
_exptl_absorpt_correction_T_max     0.9498
_exptl_special_details
;
;
_diffrn_ambient_temperature     293(2)
_diffrn_radiation_type     MoK\a
_diffrn_radiation_wavelength     0.71073
_diffrn_radiation_source     'fine-focus sealed tube'
_diffrn_radiation_monochromator     graphite
_diffrn_measurement_device_type     'Bruker APEXII CCD area-detector'
_diffrn_measurement_method     \w
_diffrn_detector_area_resol_mean     ?
_diffrn_reflns_number     21289
_diffrn_reflns_av_R_equivalents     0.0237
_diffrn_reflns_av_sigmaI/netI     0.0346
_diffrn_reflns_theta_min     1.32
_diffrn_reflns_theta_max     28.86
_diffrn_reflns_theta_full     28.86
_diffrn_measured_fraction_theta_max     0.997
_diffrn_measured_fraction_theta_full     0.997
_diffrn_reflns_limit_h_min     -13
_diffrn_reflns_limit_h_max     13
_diffrn_reflns_limit_k_min     -15
_diffrn_reflns_limit_k_max     14
_diffrn_reflns_limit_l_min     -20
_diffrn_reflns_limit_l_max     17
_diffrn_standards_number     0
_diffrn_standards_interval_count     .
_diffrn_standards_interval_time     .
_diffrn_standards_decay_%     ?
_refine_special_details
;
Refinement of <i>F</i>^2^ against ALL reflections. The weighted <i>R</i>-factor
<i>wR</i> and goodness of fit <i>S</i> are based on <i>F</i>^2^, conventional
<i>R</i>-factors <i>R</i> are based on <i>F</i>, with <i>F</i> set to zero for
negative <i>F</i>^2^. The threshold expression of <i>F</i>^2^ >
\s(<i>F</i>^2^) is used only for calculating <i>R</i>-factors(gt) <i>etc</i>.
and is not relevant to the choice of reflections for refinement.
<i>R</i>-factors based on <i>F</i>^2^ are statistically about twice as large
as those based on <i>F</i>, and <i>R</i>- factors based on ALL data will be
even larger.
;
_reflns_number_total     8580
_reflns_number_gt     6591
_reflns_threshold_expression     I>2\s(I)
_refine_ls_structure_factor_coef     Fsqd
_refine_ls_matrix_type     full
_refine_ls_R_factor_all     0.0642
_refine_ls_R_factor_gt     0.0441
_refine_ls_wR_factor_gt     0.0990
_refine_ls_wR_factor_ref     0.1119
_refine_ls_goodness_of_fit_ref     1.011
_refine_ls_restrained_S_all     1.010
_refine_ls_number_reflns     8580
_refine_ls_number_parameters     433
_refine_ls_number_restraints     1
_refine_ls_hydrogen_treatment     constr
_refine_ls_weighting_scheme     calc
_refine_ls_weighting_details
         'calc w=1/[\s^2^(Fo^2^)+(0.0499P)^2^+0.3545P] where P=(Fo^2^+2Fc^2^)/3'
_atom_sites_solution_hydrogens     geom
_atom_sites_solution_primary     direct
_atom_sites_solution_secondary     difmap
_refine_ls_shift/su_max     0.001
_refine_ls_shift/su_mean     0.000
_refine_diff_density_max     0.443
_refine_diff_density_min     -0.324
_refine_ls_extinction_method     none
_refine_ls_extinction_coef     ?
_refine_ls_abs_structure_details     'Flack (1983), 3970 Friedel pairs'
_refine_ls_abs_structure_Flack     0.02(5)
loop_
    _atom_type_symbol
    _atom_type_description
    _atom_type_scat_dispersion_real
    _atom_type_scat_dispersion_imag
    _atom_type_scat_source
    'C' 'C' 0.0033 0.0016
                         'International Tables Vol C Tables 4.2.6.8 and 6.1.1.4'
    'H' 'H' 0.0000 0.0000
                         'International Tables Vol C Tables 4.2.6.8 and 6.1.1.4'
    'O' 'O' 0.0106 0.0060
                         'International Tables Vol C Tables 4.2.6.8 and 6.1.1.4'
    'S' 'S' 0.1246 0.1234
                         'International Tables Vol C Tables 4.2.6.8 and 6.1.1.4'
_computing_data_collection     'APEX2 (Bruker, 2004)'
_computing_cell_refinement     'SAINT (Bruker, 2004)'
_computing_data_reduction     'SAINT (Bruker, 2004)'
_computing_structure_solution     'SHELXS97 (Sheldrick, 2008)'
_computing_structure_refinement     'SHELXL97 (Sheldrick, 2008)'
_computing_molecular_graphics     'ORTEP-3 (Farrugia, 1997)'
_computing_publication_material
                            'SHELXL97 (Sheldrick, 2008) and PLATON (Spek, 2003)'
loop_
    _atom_site_type_symbol
    _atom_site_label
    _atom_site_fract_x
    _atom_site_fract_y
    _atom_site_fract_z
    _atom_site_U_iso_or_equiv
    _atom_site_adp_type
    _atom_site_calc_flag
    _atom_site_refinement_flags
    _atom_site_occupancy
    _atom_site_disorder_assembly
    _atom_site_disorder_group
    S S1 0.06339(8) -0.02637(6) 0.45118(6) 0.0657(2) Uani d . 1 . .
    S S2 0.33739(8) 0.44467(8) 0.69777(5) 0.0644(2) Uani d . 1 . .
    O O1 0.0949(2) 0.24092(19) 0.44816(17) 0.0822(7) Uani d . 1 . .
    O O2 0.3446(3) 0.24071(18) 0.57466(14) 0.0815(7) Uani d . 1 . .
    C C1 0.4852(3) 0.3351(2) 0.18008(17) 0.0542(6) Uani d . 1 . .
    H H1 0.4468 0.2785 0.1429 0.065 Uiso calc R 1 . .
    C C2 0.5757(3) 0.4164(3) 0.14849(18) 0.0609(7) Uani d . 1 . .
    H H2 0.5984 0.4148 0.0901 0.073 Uiso calc R 1 . .
    C C3 0.6350(3) 0.5021(3) 0.20256(18) 0.0571(6) Uani d . 1 . .
    H H3 0.6966 0.5574 0.1800 0.069 Uiso calc R 1 . .
    C C4 0.6032(2) 0.5053(2) 0.28836(17) 0.0488(6) Uani d . 1 . .
    H H4 0.6430 0.5631 0.3239 0.059 Uiso calc R 1 . .
    C C5 0.5102(2) 0.42129(19) 0.32380(15) 0.0398(5) Uani d . 1 . .
    C C6 0.4485(2) 0.3350(2) 0.26773(16) 0.0421(5) Uani d . 1 . .
    C C7 0.3516(2) 0.2545(2) 0.30259(16) 0.0451(5) Uani d . 1 . .
    H H7 0.3127 0.1966 0.2668 0.054 Uiso calc R 1 . .
    C C8 0.3135(2) 0.25942(19) 0.38716(16) 0.0434(5) Uani d . 1 . .
    C C9 0.3768(2) 0.3442(2) 0.44373(16) 0.0442(5) Uani d . 1 . .
    C C10 0.4727(2) 0.4227(2) 0.41136(15) 0.0428(5) Uani d . 1 . .
    H H10 0.5137 0.4779 0.4484 0.051 Uiso calc R 1 . .
    C C11 0.1943(3) 0.1879(2) 0.42024(19) 0.0508(6) Uani d . 1 . .
    C C12 0.2010(2) 0.0578(2) 0.41656(16) 0.0448(5) Uani d . 1 . .
    C C13 0.3071(2) -0.0134(2) 0.39437(17) 0.0484(6) Uani d . 1 . .
    H H13 0.3903 0.0156 0.3741 0.058 Uiso calc R 1 . .
    C C14 0.2781(3) -0.1368(2) 0.4053(2) 0.0608(7) Uani d . 1 . .
    H H14 0.3397 -0.1980 0.3929 0.073 Uiso calc R 1 . .
    C C15 0.1515(3) -0.1553(3) 0.4355(2) 0.0653(8) Uani d . 1 . .
    H H15 0.1158 -0.2310 0.4467 0.078 Uiso calc R 1 . .
    C C16 0.3484(3) 0.3376(2) 0.53847(17) 0.0506(6) Uani d . 1 . .
    C C17 0.3315(2) 0.4492(2) 0.58672(15) 0.0456(5) Uani d . 1 . .
    C C18 0.3095(3) 0.5646(2) 0.55646(19) 0.0521(6) Uani d . 1 . .
    H H18 0.3026 0.5854 0.4983 0.062 Uiso calc R 1 . .
    C C19 0.2991(3) 0.6466(3) 0.6262(2) 0.0696(8) Uani d . 1 . .
    H H19 0.2841 0.7284 0.6186 0.084 Uiso calc R 1 . .
    C C20 0.3127(3) 0.5957(3) 0.7037(2) 0.0722(9) Uani d . 1 . .
    H H20 0.3091 0.6381 0.7555 0.087 Uiso calc R 1 . .
    S S1' 0.36488(7) 0.50071(8) 0.93775(5) 0.0670(2) Uani d . 1 . .
    S S2' 1.03585(9) 0.72925(8) 0.94344(7) 0.0795(3) Uani d . 1 . .
    O O1' 0.6344(2) 0.55500(17) 0.87437(16) 0.0701(6) Uani d . 1 . .
    O O2' 0.8753(3) 0.5098(2) 0.99329(14) 0.0745(6) Uani d . 1 . .
    C C1' 0.7926(3) 0.0907(2) 0.7211(2) 0.0694(9) Uani d . 1 . .
    H H1' 0.7053 0.0575 0.7197 0.083 Uiso calc R 1 . .
    C C2' 0.8959(4) 0.0362(2) 0.6773(2) 0.0730(9) Uani d . 1 . .
    H H2' 0.8777 -0.0319 0.6445 0.088 Uiso calc R 1 . .
    C C3' 1.0280(3) 0.0812(2) 0.6812(2) 0.0677(8) Uani d . 1 . .
    H H3' 1.0981 0.0421 0.6521 0.081 Uiso calc R 1 . .
    C C4' 1.0559(3) 0.1833(2) 0.7278(2) 0.0597(7) Uani d . 1 . .
    H H4' 1.1449 0.2130 0.7300 0.072 Uiso calc R 1 . .
    C C5' 0.9510(3) 0.2433(2) 0.77216(17) 0.0469(6) Uani d . 1 . .
    C C6' 0.8160(3) 0.1970(2) 0.76870(18) 0.0498(6) Uani d . 1 . .
    C C7' 0.7096(3) 0.2617(2) 0.80915(18) 0.0526(6) Uani d . 1 . .
    H H7' 0.6207 0.2320 0.8061 0.063 Uiso calc R 1 . .
    C C8' 0.7328(2) 0.3666(2) 0.85265(17) 0.0450(5) Uani d . 1 . .
    C C9' 0.8698(2) 0.40998(19) 0.85839(16) 0.0433(5) Uani d . 1 . .
    C C10' 0.9736(3) 0.3506(2) 0.81877(18) 0.0491(6) Uani d . 1 . .
    H H10' 1.0620 0.3814 0.8224 0.059 Uiso calc R 1 . .
    C C11' 0.6203(3) 0.4464(2) 0.88117(17) 0.0490(6) Uani d . 1 . .
    C C12' 0.4927(3) 0.3989(2) 0.91630(17) 0.0484(6) Uani d . 1 . .
    C C13' 0.4546(3) 0.2823(3) 0.93971(18) 0.0561(7) Uani d . 1 . .
    H H13' 0.5098 0.2148 0.9340 0.067 Uiso calc R 1 . .
    C C14' 0.3192(3) 0.2820(3) 0.9735(2) 0.0713(9) Uani d . 1 . .
    H H14' 0.2752 0.2126 0.9921 0.086 Uiso calc R 1 . .
    C C15' 0.2605(3) 0.3915(3) 0.9763(2) 0.0723(9) Uani d . 1 . .
    H H15' 0.1727 0.4056 0.9970 0.087 Uiso calc R 1 . .
    C C16' 0.9038(3) 0.5142(2) 0.91669(18) 0.0495(6) Uani d . 1 . .
    C C17' 0.9723(2) 0.6167(2) 0.87875(19) 0.0511(6) Uani d . 1 . .
    C C18' 0.9843(3) 0.6463(2) 0.7926(2) 0.0577(7) Uani d . 1 . .
    H H18' 0.9581 0.5964 0.7472 0.069 Uiso calc R 1 . .
    C C19' 1.0413(4) 0.7619(3) 0.7816(3) 0.0902(12) Uani d . 1 . .
    H H19' 1.0548 0.7975 0.7278 0.108 Uiso calc R 1 . .
    C C20' 1.0736(4) 0.8144(3) 0.8562(3) 0.0952(14) Uani d . 1 . .
    H H20' 1.1130 0.8902 0.8600 0.114 Uiso calc R 1 . .
loop_
    _atom_site_aniso_label
    _atom_site_aniso_U_11
    _atom_site_aniso_U_22
    _atom_site_aniso_U_33
    _atom_site_aniso_U_12
    _atom_site_aniso_U_13
    _atom_site_aniso_U_23
    S1 0.0555(4) 0.0583(4) 0.0835(5) -0.0129(3) 0.0201(4) -0.0068(4)
    S2 0.0706(5) 0.0755(5) 0.0471(4) -0.0149(4) 0.0070(3) -0.0040(4)
    O1 0.0665(13) 0.0542(12) 0.126(2) 0.0072(10) 0.0366(13) -0.0069(13)
    O2 0.135(2) 0.0491(11) 0.0603(13) 0.0066(12) 0.0098(13) 0.0124(10)
    C1 0.0642(17) 0.0556(15) 0.0428(15) -0.0048(12) -0.0067(12) -0.0048(12)
    C2 0.0709(19) 0.0683(18) 0.0437(15) -0.0089(15) 0.0013(14) 0.0006(13)
    C3 0.0580(15) 0.0573(15) 0.0562(16) -0.0080(13) 0.0039(13) 0.0054(13)
    C4 0.0466(13) 0.0469(12) 0.0527(15) -0.0022(11) -0.0047(11) -0.0053(11)
    C5 0.0392(11) 0.0353(10) 0.0448(13) 0.0058(9) -0.0047(10) -0.0025(9)
    C6 0.0440(12) 0.0368(10) 0.0455(14) 0.0039(9) -0.0051(10) -0.0031(9)
    C7 0.0466(13) 0.0396(11) 0.0491(15) -0.0017(9) -0.0061(11) -0.0072(10)
    C8 0.0438(12) 0.0333(10) 0.0530(15) 0.0032(9) -0.0011(11) -0.0019(10)
    C9 0.0478(13) 0.0389(11) 0.0460(14) 0.0070(10) -0.0008(11) -0.0008(10)
    C10 0.0462(12) 0.0382(11) 0.0439(13) 0.0019(9) -0.0068(10) -0.0060(10)
    C11 0.0481(14) 0.0435(12) 0.0610(17) 0.0015(10) 0.0054(12) -0.0060(11)
    C12 0.0433(13) 0.0437(11) 0.0474(14) -0.0074(10) -0.0008(11) -0.0020(10)
    C13 0.0421(12) 0.0449(12) 0.0582(16) -0.0006(10) -0.0013(11) 0.0002(11)
    C14 0.0656(18) 0.0427(13) 0.074(2) -0.0007(12) -0.0019(15) -0.0039(13)
    C15 0.074(2) 0.0439(13) 0.078(2) -0.0143(13) 0.0014(16) -0.0052(14)
    C16 0.0563(15) 0.0479(13) 0.0477(15) -0.0002(11) 0.0008(12) 0.0014(11)
    C17 0.0433(12) 0.0505(13) 0.0429(13) -0.0061(10) 0.0021(10) -0.0061(11)
    C18 0.0522(15) 0.0505(13) 0.0536(16) -0.0017(11) 0.0036(12) -0.0111(12)
    C19 0.082(2) 0.0509(15) 0.076(2) -0.0088(14) 0.0077(17) -0.0145(15)
    C20 0.085(2) 0.0714(19) 0.061(2) -0.0177(17) 0.0105(17) -0.0213(16)
    S1' 0.0518(4) 0.0751(5) 0.0741(5) 0.0064(4) 0.0049(3) 0.0109(4)
    S2' 0.0642(5) 0.0705(5) 0.1039(7) -0.0178(4) 0.0145(4) -0.0433(5)
    O1' 0.0608(12) 0.0444(10) 0.1051(18) 0.0024(8) 0.0171(12) 0.0143(10)
    O2' 0.1087(17) 0.0605(11) 0.0544(13) -0.0031(12) 0.0069(12) -0.0051(10)
    C1' 0.0614(17) 0.0451(14) 0.102(3) -0.0143(13) -0.0104(17) -0.0143(15)
    C2' 0.077(2) 0.0430(15) 0.099(3) -0.0012(13) -0.0106(18) -0.0220(15)
    C3' 0.0627(18) 0.0486(15) 0.092(2) 0.0101(13) -0.0075(16) -0.0179(15)
    C4' 0.0483(14) 0.0480(14) 0.083(2) 0.0035(11) -0.0085(14) -0.0124(14)
    C5' 0.0477(13) 0.0370(11) 0.0559(15) -0.0005(10) -0.0089(11) -0.0013(11)
    C6' 0.0494(13) 0.0375(11) 0.0624(16) -0.0048(10) -0.0072(12) -0.0010(11)
    C7' 0.0459(14) 0.0474(13) 0.0645(17) -0.0124(11) -0.0019(12) 0.0012(12)
    C8' 0.0424(12) 0.0398(12) 0.0528(15) -0.0050(9) -0.0026(11) 0.0064(10)
    C9' 0.0453(13) 0.0356(11) 0.0489(14) -0.0034(9) -0.0055(11) 0.0015(9)
    C10' 0.0417(13) 0.0427(12) 0.0629(17) -0.0068(10) -0.0077(12) -0.0056(12)
    C11' 0.0474(13) 0.0449(12) 0.0547(15) -0.0022(10) -0.0015(11) 0.0052(11)
    C12' 0.0455(13) 0.0548(13) 0.0447(14) -0.0021(10) -0.0032(11) 0.0053(11)
    C13' 0.0575(16) 0.0607(15) 0.0502(16) -0.0155(12) 0.0022(13) 0.0066(13)
    C14' 0.0674(19) 0.080(2) 0.067(2) -0.0244(17) 0.0051(16) 0.0108(17)
    C15' 0.0505(16) 0.097(2) 0.070(2) -0.0097(16) 0.0056(15) 0.0123(18)
    C16' 0.0467(13) 0.0436(12) 0.0580(17) 0.0035(10) -0.0070(12) -0.0038(12)
    C17' 0.0399(13) 0.0418(11) 0.0717(18) -0.0020(10) 0.0014(12) -0.0172(12)
    C18' 0.0589(16) 0.0415(13) 0.073(2) -0.0023(11) 0.0052(14) -0.0020(12)
    C19' 0.102(3) 0.0523(18) 0.116(3) -0.0066(17) 0.041(2) 0.0019(19)
    C20' 0.080(2) 0.0568(18) 0.150(4) -0.0257(17) 0.051(2) -0.027(2)
_geom_special_details
;
All e.s.d.'s (except the e.s.d. in the dihedral angle between two l.s. planes)
are estimated using the full covariance matrix. The cell e.s.d.'s are taken
into account individually in the estimation of e.s.d.'s in distances, angles
and torsion angles; correlations between e.s.d.'s in cell parameters are only
used when they are defined by crystal symmetry. An approximate (isotropic)
treatment of cell e.s.d.'s is used for estimating e.s.d.'s involving l.s.
planes.
;
loop_
    _geom_bond_atom_site_label_1
    _geom_bond_atom_site_label_2
    _geom_bond_site_symmetry_2
    _geom_bond_distance
    _geom_bond_publ_flag
    S1 C15 . 1.692(3) ?
    S1 C12 . 1.726(2) ?
    S2 C20 . 1.702(4) ?
    S2 C17 . 1.717(2) ?
    O1 C11 . 1.216(3) ?
    O2 C16 . 1.216(3) ?
    C1 C2 . 1.358(4) ?
    C1 C6 . 1.402(4) ?
    C1 H1 . 0.93 ?
    C2 C3 . 1.393(4) ?
    C2 H2 . 0.93 ?
    C3 C4 . 1.363(4) ?
    C3 H3 . 0.93 ?
    C4 C5 . 1.416(3) ?
    C4 H4 . 0.93 ?
    C5 C10 . 1.403(3) ?
    C5 C6 . 1.426(3) ?
    C6 C7 . 1.412(3) ?
    C7 C8 . 1.361(4) ?
    C7 H7 . 0.93 ?
    C8 C9 . 1.425(3) ?
    C8 C11 . 1.503(4) ?
    C9 C10 . 1.377(3) ?
    C9 C16 . 1.493(4) ?
    C10 H10 . 0.93 ?
    C11 C12 . 1.452(3) ?
    C12 C13 . 1.350(3) ?
    C13 C14 . 1.414(4) ?
    C13 H13 . 0.93 ?
    C14 C15 . 1.339(4) ?
    C14 H14 . 0.93 ?
    C15 H15 . 0.93 ?
    C16 C17 . 1.459(4) ?
    C17 C18 . 1.385(4) ?
    C18 C19 . 1.418(4) ?
    C18 H18 . 0.93 ?
    C19 C20 . 1.330(5) ?
    C19 H19 . 0.93 ?
    C20 H20 . 0.93 ?
    S1' C15' . 1.697(3) ?
    S1' C12' . 1.720(3) ?
    S2' C20' . 1.690(4) ?
    S2' C17' . 1.718(2) ?
    O1' C11' . 1.222(3) ?
    O2' C16' . 1.218(3) ?
    C1' C2' . 1.361(5) ?
    C1' C6' . 1.412(4) ?
    C1' H1' . 0.93 ?
    C2' C3' . 1.384(4) ?
    C2' H2' . 0.93 ?
    C3' C4' . 1.373(4) ?
    C3' H3' . 0.93 ?
    C4' C5' . 1.404(4) ?
    C4' H4' . 0.93 ?
    C5' C10' . 1.413(3) ?
    C5' C6' . 1.416(3) ?
    C6' C7' . 1.412(4) ?
    C7' C8' . 1.366(3) ?
    C7' H7' . 0.93 ?
    C8' C9' . 1.424(3) ?
    C8' C11' . 1.482(4) ?
    C9' C10' . 1.359(4) ?
    C9' C16' . 1.506(3) ?
    C10' H10' . 0.93 ?
    C11' C12' . 1.461(4) ?
    C12' C13' . 1.398(4) ?
    C13' C14' . 1.424(4) ?
    C13' H13' . 0.93 ?
    C14' C15' . 1.348(5) ?
    C14' H14' . 0.93 ?
    C15' H15' . 0.93 ?
    C16' C17' . 1.448(4) ?
    C17' C18' . 1.377(4) ?
    C18' C19' . 1.414(4) ?
    C18' H18' . 0.93 ?
    C19' C20' . 1.329(6) ?
    C19' H19' . 0.93 ?
    C20' H20' . 0.93 ?
loop_
    _geom_angle_atom_site_label_1
    _geom_angle_atom_site_label_2
    _geom_angle_atom_site_label_3
    _geom_angle_site_symmetry_1
    _geom_angle_site_symmetry_3
    _geom_angle
    _geom_angle_publ_flag
    C15 S1 C12 . . 91.10(14) ?
    C20 S2 C17 . . 91.19(15) ?
    C2 C1 C6 . . 121.1(2) ?
    C2 C1 H1 . . 119.4 ?
    C6 C1 H1 . . 119.4 ?
    C1 C2 C3 . . 120.7(3) ?
    C1 C2 H2 . . 119.6 ?
    C3 C2 H2 . . 119.6 ?
    C4 C3 C2 . . 120.4(3) ?
    C4 C3 H3 . . 119.8 ?
    C2 C3 H3 . . 119.8 ?
    C3 C4 C5 . . 120.5(2) ?
    C3 C4 H4 . . 119.7 ?
    C5 C4 H4 . . 119.7 ?
    C10 C5 C4 . . 122.4(2) ?
    C10 C5 C6 . . 118.8(2) ?
    C4 C5 C6 . . 118.7(2) ?
    C1 C6 C7 . . 122.9(2) ?
    C1 C6 C5 . . 118.5(2) ?
    C7 C6 C5 . . 118.6(2) ?
    C8 C7 C6 . . 121.8(2) ?
    C8 C7 H7 . . 119.1 ?
    C6 C7 H7 . . 119.1 ?
    C7 C8 C9 . . 119.7(2) ?
    C7 C8 C11 . . 121.4(2) ?
    C9 C8 C11 . . 118.5(2) ?
    C10 C9 C8 . . 119.4(2) ?
    C10 C9 C16 . . 121.1(2) ?
    C8 C9 C16 . . 119.1(2) ?
    C9 C10 C5 . . 121.6(2) ?
    C9 C10 H10 . . 119.2 ?
    C5 C10 H10 . . 119.2 ?
    O1 C11 C12 . . 122.4(3) ?
    O1 C11 C8 . . 118.9(2) ?
    C12 C11 C8 . . 118.7(2) ?
    C13 C12 C11 . . 129.1(2) ?
    C13 C12 S1 . . 111.06(19) ?
    C11 C12 S1 . . 119.6(2) ?
    C12 C13 C14 . . 112.7(2) ?
    C12 C13 H13 . . 123.6 ?
    C14 C13 H13 . . 123.6 ?
    C15 C14 C13 . . 112.1(3) ?
    C15 C14 H14 . . 123.9 ?
    C13 C14 H14 . . 123.9 ?
    C14 C15 S1 . . 113.0(2) ?
    C14 C15 H15 . . 123.5 ?
    S1 C15 H15 . . 123.5 ?
    O2 C16 C17 . . 121.2(2) ?
    O2 C16 C9 . . 120.0(2) ?
    C17 C16 C9 . . 118.7(2) ?
    C18 C17 C16 . . 129.5(2) ?
    C18 C17 S2 . . 111.64(19) ?
    C16 C17 S2 . . 118.83(19) ?
    C17 C18 C19 . . 110.7(3) ?
    C17 C18 H18 . . 124.6 ?
    C19 C18 H18 . . 124.6 ?
    C20 C19 C18 . . 113.7(3) ?
    C20 C19 H19 . . 123.2 ?
    C18 C19 H19 . . 123.2 ?
    C19 C20 S2 . . 112.8(2) ?
    C19 C20 H20 . . 123.6 ?
    S2 C20 H20 . . 123.6 ?
    C15' S1' C12' . . 91.82(16) ?
    C20' S2' C17' . . 91.46(17) ?
    C2' C1' C6' . . 121.0(3) ?
    C2' C1' H1' . . 119.5 ?
    C6' C1' H1' . . 119.5 ?
    C1' C2' C3' . . 120.6(3) ?
    C1' C2' H2' . . 119.7 ?
    C3' C2' H2' . . 119.7 ?
    C4' C3' C2' . . 120.4(3) ?
    C4' C3' H3' . . 119.8 ?
    C2' C3' H3' . . 119.8 ?
    C3' C4' C5' . . 120.4(3) ?
    C3' C4' H4' . . 119.8 ?
    C5' C4' H4' . . 119.8 ?
    C4' C5' C10' . . 122.6(2) ?
    C4' C5' C6' . . 119.3(2) ?
    C10' C5' C6' . . 118.1(2) ?
    C1' C6' C7' . . 122.8(2) ?
    C1' C6' C5' . . 118.2(3) ?
    C7' C6' C5' . . 118.9(2) ?
    C8' C7' C6' . . 122.3(2) ?
    C8' C7' H7' . . 118.9 ?
    C6' C7' H7' . . 118.9 ?
    C7' C8' C9' . . 118.3(2) ?
    C7' C8' C11' . . 122.5(2) ?
    C9' C8' C11' . . 118.4(2) ?
    C10' C9' C8' . . 120.6(2) ?
    C10' C9' C16' . . 118.8(2) ?
    C8' C9' C16' . . 120.2(2) ?
    C9' C10' C5' . . 121.8(2) ?
    C9' C10' H10' . . 119.1 ?
    C5' C10' H10' . . 119.1 ?
    O1' C11' C12' . . 119.2(2) ?
    O1' C11' C8' . . 119.0(2) ?
    C12' C11' C8' . . 121.8(2) ?
    C13' C12' C11' . . 131.4(3) ?
    C13' C12' S1' . . 111.6(2) ?
    C11' C12' S1' . . 116.94(19) ?
    C12' C13' C14' . . 110.2(3) ?
    C12' C13' H13' . . 124.9 ?
    C14' C13' H13' . . 124.9 ?
    C15' C14' C13' . . 113.9(3) ?
    C15' C14' H14' . . 123.1 ?
    C13' C14' H14' . . 123.1 ?
    C14' C15' S1' . . 112.5(3) ?
    C14' C15' H15' . . 123.8 ?
    S1' C15' H15' . . 123.8 ?
    O2' C16' C17' . . 122.2(2) ?
    O2' C16' C9' . . 120.0(2) ?
    C17' C16' C9' . . 117.8(2) ?
    C18' C17' C16' . . 128.5(2) ?
    C18' C17' S2' . . 110.8(2) ?
    C16' C17' S2' . . 120.4(2) ?
    C17' C18' C19' . . 111.8(3) ?
    C17' C18' H18' . . 124.1 ?
    C19' C18' H18' . . 124.1 ?
    C20' C19' C18' . . 112.8(4) ?
    C20' C19' H19' . . 123.6 ?
    C18' C19' H19' . . 123.6 ?
    C19' C20' S2' . . 113.2(3) ?
    C19' C20' H20' . . 123.4 ?
    S2' C20' H20' . . 123.4 ?
loop_
    _geom_torsion_atom_site_label_1
    _geom_torsion_atom_site_label_2
    _geom_torsion_atom_site_label_3
    _geom_torsion_atom_site_label_4
    _geom_torsion_site_symmetry_1
    _geom_torsion_site_symmetry_2
    _geom_torsion_site_symmetry_3
    _geom_torsion_site_symmetry_4
    _geom_torsion
    _geom_torsion_publ_flag
    C6 C1 C2 C3 . . . . 0.1(4) ?
    C1 C2 C3 C4 . . . . 0.2(4) ?
    C2 C3 C4 C5 . . . . 0.3(4) ?
    C3 C4 C5 C10 . . . . -178.8(2) ?
    C3 C4 C5 C6 . . . . -1.2(3) ?
    C2 C1 C6 C7 . . . . 177.9(3) ?
    C2 C1 C6 C5 . . . . -1.0(4) ?
    C10 C5 C6 C1 . . . . 179.2(2) ?
    C4 C5 C6 C1 . . . . 1.5(3) ?
    C10 C5 C6 C7 . . . . 0.3(3) ?
    C4 C5 C6 C7 . . . . -177.5(2) ?
    C1 C6 C7 C8 . . . . -177.3(2) ?
    C5 C6 C7 C8 . . . . 1.6(3) ?
    C6 C7 C8 C9 . . . . -2.8(3) ?
    C6 C7 C8 C11 . . . . 169.7(2) ?
    C7 C8 C9 C10 . . . . 2.0(3) ?
    C11 C8 C9 C10 . . . . -170.7(2) ?
    C7 C8 C9 C16 . . . . -171.7(2) ?
    C11 C8 C9 C16 . . . . 15.6(3) ?
    C8 C9 C10 C5 . . . . -0.1(3) ?
    C16 C9 C10 C5 . . . . 173.5(2) ?
    C4 C5 C10 C9 . . . . 176.6(2) ?
    C6 C5 C10 C9 . . . . -1.0(3) ?
    C7 C8 C11 O1 . . . . -116.2(3) ?
    C9 C8 C11 O1 . . . . 56.4(4) ?
    C7 C8 C11 C12 . . . . 63.0(3) ?
    C9 C8 C11 C12 . . . . -124.5(3) ?
    O1 C11 C12 C13 . . . . -173.9(3) ?
    C8 C11 C12 C13 . . . . 7.0(4) ?
    O1 C11 C12 S1 . . . . 1.0(4) ?
    C8 C11 C12 S1 . . . . -178.11(18) ?
    C15 S1 C12 C13 . . . . 0.2(2) ?
    C15 S1 C12 C11 . . . . -175.6(2) ?
    C11 C12 C13 C14 . . . . 175.2(3) ?
    S1 C12 C13 C14 . . . . -0.1(3) ?
    C12 C13 C14 C15 . . . . -0.2(4) ?
    C13 C14 C15 S1 . . . . 0.3(4) ?
    C12 S1 C15 C14 . . . . -0.3(3) ?
    C10 C9 C16 O2 . . . . -131.8(3) ?
    C8 C9 C16 O2 . . . . 41.8(4) ?
    C10 C9 C16 C17 . . . . 45.5(3) ?
    C8 C9 C16 C17 . . . . -140.8(2) ?
    O2 C16 C17 C18 . . . . -167.8(3) ?
    C9 C16 C17 C18 . . . . 14.9(4) ?
    O2 C16 C17 S2 . . . . 11.8(4) ?
    C9 C16 C17 S2 . . . . -165.52(19) ?
    C20 S2 C17 C18 . . . . -0.6(2) ?
    C20 S2 C17 C16 . . . . 179.7(2) ?
    C16 C17 C18 C19 . . . . -180.0(3) ?
    S2 C17 C18 C19 . . . . 0.4(3) ?
    C17 C18 C19 C20 . . . . 0.1(4) ?
    C18 C19 C20 S2 . . . . -0.6(4) ?
    C17 S2 C20 C19 . . . . 0.7(3) ?
    C6' C1' C2' C3' . . . . 2.6(6) ?
    C1' C2' C3' C4' . . . . -1.5(6) ?
    C2' C3' C4' C5' . . . . 0.1(5) ?
    C3' C4' C5' C10' . . . . -178.0(3) ?
    C3' C4' C5' C6' . . . . 0.3(4) ?
    C2' C1' C6' C7' . . . . 174.7(3) ?
    C2' C1' C6' C5' . . . . -2.1(5) ?
    C4' C5' C6' C1' . . . . 0.7(4) ?
    C10' C5' C6' C1' . . . . 179.1(3) ?
    C4' C5' C6' C7' . . . . -176.3(2) ?
    C10' C5' C6' C7' . . . . 2.1(4) ?
    C1' C6' C7' C8' . . . . -177.8(3) ?
    C5' C6' C7' C8' . . . . -1.0(4) ?
    C6' C7' C8' C9' . . . . -1.3(4) ?
    C6' C7' C8' C11' . . . . 168.4(2) ?
    C7' C8' C9' C10' . . . . 2.4(4) ?
    C11' C8' C9' C10' . . . . -167.7(2) ?
    C7' C8' C9' C16' . . . . -170.7(2) ?
    C11' C8' C9' C16' . . . . 19.2(3) ?
    C8' C9' C10' C5' . . . . -1.2(4) ?
    C16' C9' C10' C5' . . . . 171.9(2) ?
    C4' C5' C10' C9' . . . . 177.3(3) ?
    C6' C5' C10' C9' . . . . -1.0(4) ?
    C7' C8' C11' O1' . . . . -139.6(3) ?
    C9' C8' C11' O1' . . . . 30.0(4) ?
    C7' C8' C11' C12' . . . . 39.7(4) ?
    C9' C8' C11' C12' . . . . -150.6(2) ?
    O1' C11' C12' C13' . . . . -172.2(3) ?
    C8' C11' C12' C13' . . . . 8.4(4) ?
    O1' C11' C12' S1' . . . . 5.0(4) ?
    C8' C11' C12' S1' . . . . -174.30(19) ?
    C15' S1' C12' C13' . . . . -0.6(2) ?
    C15' S1' C12' C11' . . . . -178.4(2) ?
    C11' C12' C13' C14' . . . . 178.2(3) ?
    S1' C12' C13' C14' . . . . 0.9(3) ?
    C12' C13' C14' C15' . . . . -0.8(4) ?
    C13' C14' C15' S1' . . . . 0.3(4) ?
    C12' S1' C15' C14' . . . . 0.1(3) ?
    C10' C9' C16' O2' . . . . -117.6(3) ?
    C8' C9' C16' O2' . . . . 55.6(3) ?
    C10' C9' C16' C17' . . . . 61.4(3) ?
    C8' C9' C16' C17' . . . . -125.4(2) ?
    O2' C16' C17' C18' . . . . -164.4(3) ?
    C9' C16' C17' C18' . . . . 16.6(4) ?
    O2' C16' C17' S2' . . . . 8.2(4) ?
    C9' C16' C17' S2' . . . . -170.75(18) ?
    C20' S2' C17' C18' . . . . 1.2(2) ?
    C20' S2' C17' C16' . . . . -172.6(2) ?
    C16' C17' C18' C19' . . . . 171.4(3) ?
    S2' C17' C18' C19' . . . . -1.8(3) ?
    C17' C18' C19' C20' . . . . 1.6(4) ?
    C18' C19' C20' S2' . . . . -0.7(5) ?
    C17' S2' C20' C19' . . . . -0.3(3) ?
loop_
    _geom_hbond_atom_site_label_D
    _geom_hbond_atom_site_label_H
    _geom_hbond_atom_site_label_A
    _geom_hbond_site_symmetry_A
    _geom_hbond_distance_DH
    _geom_hbond_distance_HA
    _geom_hbond_distance_DA
    _geom_hbond_angle_DHA
    C4 H4 O2 2_656 0.93 2.53 3.407(3) 158
    C13 H13 Cg1 2_646 0.93 2.86 3.737(2) 157
