# Supplementary material for: Naphthalene-2,3-diylbis[(2-thien­yl)methanone]
Source: Acta Crystallogr Sect E Struct Rep Online. 2008 Nov 26;64(Pt 12):o2432. doi: 10.1107/S1600536808038701 (PMC2959828; doi:10.1107/S1600536808038701)
Supplement: Supplementary file 2 [file e-64-o2432-Isup2.hkl]

#
# h,k,l, Fc-squared, Fo-squared, sigma(Fo-squared) and status flag
#
data_I
_shelx_title ' CI2690        P21          R = 0.04'
_shelx_refln_list_code          4
_shelx_F_calc_maximum      150.45
_exptl_crystal_F_000       720.00
_reflns_d_resolution_high  0.7362
 
loop_
 _symmetry_equiv_pos_as_xyz
 'x, y, z'
 '-x, y+1/2, -z'
 
_cell_length_a     9.7638
_cell_length_b    11.1418
_cell_length_c    15.4496
_cell_angle_alpha  90.000
_cell_angle_beta   90.266
_cell_angle_gamma  90.000
 
_shelx_F_squared_multiplier     1.000
 
loop_
 _refln_index_h
 _refln_index_k
 _refln_index_l
 _refln_F_squared_calc
 _refln_F_squared_meas
 _refln_F_squared_sigma
 _refln_observed_status
   1 -15   0       22.46       23.38      2.19 o
   1 -14   0       29.33       35.00      2.55 o
   2 -14   0        1.85        3.31      3.20 o
   3 -14   0       11.34       16.45      3.65 o
   4 -14   0        0.79        6.84      3.63 o
   5 -14   0        4.02        4.22      1.71 o
   1 -13   0        1.30        3.74      1.61 o
   2 -13   0       22.07       20.92      2.61 o
   3 -13   0        6.87       11.40      2.56 o
   4 -13   0        4.99        4.62      1.48 o
   5 -13   0        5.71        5.24      1.83 o
   6 -13   0       27.00       30.26      2.95 o
   1 -12   0       78.86       82.94      3.64 o
   2 -12   0       64.42       66.79      3.87 o
   3 -12   0        7.40        6.37      1.44 o
   4 -12   0       17.62       23.86      3.12 o
   5 -12   0        1.84        0.32      1.72 o
   6 -12   0       30.88       32.40      4.97 o
   7 -12   0        2.33        7.87      2.98 o
   8 -12   0       14.35       12.25      8.59 o
   1 -11   0       56.90       58.89      3.11 o
   2 -11   0       56.72       59.06      3.68 o
   3 -11   0       66.48       61.02      2.34 o
   4 -11   0       48.24       47.66      2.49 o
   5 -11   0       15.92       15.21      2.26 o
   6 -11   0       14.32       11.80      2.30 o
   7 -11   0       23.56       27.94      3.98 o
   8 -11   0       50.04       58.01      5.45 o
   9 -11   0        1.98       -2.41      2.41 o
   0 -10   0      217.67      218.98      5.23 o
   1 -10   0       15.53       19.89      2.06 o
   2 -10   0      224.74      230.14      6.85 o
   3 -10   0      350.73      338.38      6.05 o
   4 -10   0       23.19       25.14      1.98 o
   5 -10   0       16.70       17.04      2.02 o
   6 -10   0       28.40       33.04      3.95 o
   7 -10   0        3.77        5.31      2.64 o
   8 -10   0       63.56       68.53      5.74 o
   9 -10   0       10.22       10.36      4.91 o
   1  -9   0       15.38       22.36      1.93 o
   2  -9   0      112.80      107.69      4.44 o
   3  -9   0        0.46       -0.47      1.00 o
   4  -9   0      133.07      135.80      3.90 o
   5  -9   0      363.92      362.88      8.40 o
   6  -9   0      178.16      186.40      6.14 o
   7  -9   0       22.02       19.70      3.07 o
   8  -9   0       64.19       60.56      7.48 o
   9  -9   0       14.20       11.62      8.32 o
  10  -9   0       14.00       24.96      4.54 o
   1  -8   0      450.20      423.15      9.26 o
   2  -8   0       28.03       24.55      1.66 o
   3  -8   0      827.03      817.21     11.84 o
   4  -8   0       12.71       11.52      1.68 o
   5  -8   0       44.74       39.51      2.85 o
   6  -8   0       41.23       40.59      3.16 o
   7  -8   0       93.49       91.33      4.75 o
   8  -8   0      144.55      139.97      7.46 o
   9  -8   0       33.15       33.74      4.67 o
  10  -8   0       34.53       33.25      5.15 o
  11  -8   0        0.56       -1.78      3.61 o
   1  -7   0      241.23      271.81      5.12 o
   2  -7   0      298.08      266.94      4.43 o
   3  -7   0       50.66       47.01      1.90 o
   4  -7   0      315.23      311.55      4.51 o
   5  -7   0      154.59      159.21      3.66 o
   6  -7   0       12.84       11.98      1.75 o
   7  -7   0      228.43      229.53      6.17 o
   8  -7   0       39.37       43.18      3.72 o
   9  -7   0        6.11        5.11      2.49 o
  10  -7   0       57.44       64.16      6.21 o
  11  -7   0        4.35       12.69      5.41 o
   1  -6   0      216.99      235.73      4.81 o
   2  -6   0       52.72       61.60      1.33 o
   3  -6   0      527.70      554.17      6.91 o
   4  -6   0      319.18      310.79      4.50 o
   5  -6   0      202.51      213.26      3.84 o
   6  -6   0      195.29      186.17      3.71 o
   7  -6   0       10.79       10.96      1.68 o
   8  -6   0       84.27       88.29      4.85 o
   9  -6   0       86.92       89.82      5.35 o
  10  -6   0       10.27        8.41      2.82 o
  11  -6   0       39.30       54.74      6.11 o
  12  -6   0        8.77        2.72      3.71 o
   1  -5   0     1144.64     1210.01     18.74 o
   2  -5   0     1236.81     1188.15     12.92 o
   3  -5   0      603.50      648.62      7.24 o
   4  -5   0      151.90      169.13      3.06 o
   5  -5   0     1189.99     1172.11     11.72 o
   6  -5   0      199.44      189.34      5.11 o
   7  -5   0       17.88       20.40      2.23 o
   8  -5   0      188.01      178.97      5.63 o
   9  -5   0      145.00      129.80      8.38 o
  10  -5   0       19.29       21.64      4.30 o
  11  -5   0       13.70       14.64      4.27 o
  12  -5   0       36.94       46.33      6.28 o
   0  -4   0     5692.43     5724.79    138.74 o
   1  -4   0      336.28      346.12      5.03 o
   2  -4   0      312.90      337.54      5.52 o
   3  -4   0     2285.45     2246.95     20.21 o
   4  -4   0     2766.18     3031.08     26.83 o
   5  -4   0      110.99      117.00      2.64 o
   6  -4   0       23.97       30.40      1.62 o
   7  -4   0      620.00      610.65      8.08 o
   8  -4   0      110.61      100.51      3.37 o
   9  -4   0       35.15       30.18      3.19 o
  10  -4   0       25.13       33.31      3.83 o
  11  -4   0       20.44       14.21      4.43 o
  12  -4   0       18.68        6.46      6.21 o
   1  -3   0      837.11      921.09     14.09 o
   2  -3   0      381.05      448.62      4.98 o
   3  -3   0      728.64      830.32      8.08 o
   4  -3   0      166.79      169.01      2.90 o
   5  -3   0      322.70      321.31      4.38 o
   6  -3   0      812.45      824.78      9.62 o
   7  -3   0      244.63      231.28      4.52 o
   8  -3   0       54.00       50.68      2.70 o
   9  -3   0      235.70      232.37      6.83 o
  10  -3   0       26.11       20.36      3.39 o
  11  -3   0        3.71        3.60      2.73 o
  12  -3   0       44.66       41.74      5.96 o
   0  -2   0     5517.20     5327.87    125.05 o
   1  -2   0    11014.60    11441.10    159.16 o
   2  -2   0      941.47      971.63      8.96 o
   3  -2   0      394.54      472.58      5.81 o
   4  -2   0     3108.54     3161.77     27.98 o
   5  -2   0      908.62     1033.74     11.13 o
   6  -2   0        1.25        0.82      0.81 o
   7  -2   0      418.61      411.72      6.49 o
   8  -2   0      296.18      298.19      5.67 o
   9  -2   0        7.00        8.70      2.35 o
  10  -2   0       56.66       46.61      4.37 o
  11  -2   0        2.53        4.84      3.86 o
  12  -2   0       16.41       17.84      5.34 o
  13  -2   0        4.22        1.58      4.57 o
   1  -1   0      185.73      208.06      2.40 o
   2  -1   0    13239.93    13231.91    208.12 o
   3  -1   0     3292.56     3434.86     34.62 o
   4  -1   0      204.44      215.99      4.00 o
   5  -1   0     1968.33     1923.16     19.28 o
   6  -1   0      188.06      190.38      4.55 o
   7  -1   0      126.55      137.25      3.13 o
   8  -1   0     1133.66     1098.19     18.66 o
   9  -1   0       33.37       30.87      3.65 o
  10  -1   0        2.50        4.38      4.07 o
  11  -1   0       19.57       15.49      4.54 o
  12  -1   0        6.65       14.04      4.70 o
  13  -1   0        2.84        6.78      4.46 o
   1   0   0        3.71        1.61      0.85 o
   2   0   0     1227.50     1261.52     12.22 o
   3   0   0    18423.52    18072.88    165.83 o
   4   0   0      929.66      993.87     10.58 o
   5   0   0     1026.18     1124.23     14.37 o
   6   0   0     1109.85     1132.31     14.96 o
   7   0   0     1130.74     1119.72     15.36 o
   8   0   0       32.28       24.11      2.90 o
   9   0   0       61.92       74.64      4.83 o
  10   0   0       29.37       39.53      5.10 o
  11   0   0        0.66       -4.86      4.86 o
  12   0   0       42.29       60.88      6.66 o
  13   0   0       12.65       26.45      5.48 o
   1   1   0      171.62      194.62      4.13 o
   2   1   0    13144.74    13340.46    144.89 o
   3   1   0     3328.02     3434.40     34.57 o
   4   1   0      206.46      219.96      4.03 o
   5   1   0     1949.48     1882.53     22.61 o
   6   1   0      196.99      193.32      5.04 o
   7   1   0      122.20      134.52      4.54 o
   8   1   0     1131.40     1118.76     14.96 o
   9   1   0       31.14       40.72      3.95 o
  10   1   0        2.41        0.07      3.58 o
  11   1   0       20.30       17.26      4.74 o
  12   1   0        6.23       11.58      4.62 o
  13   1   0        2.83        4.05      4.47 o
   0   2   0     5431.49     5208.45    124.84 o
   1   2   0    10939.38    11674.55    105.44 o
   2   2   0      960.15      966.64     10.30 o
   3   2   0      415.20      497.89      7.25 o
   4   2   0     3119.90     3166.06     39.41 o
   5   2   0      897.24     1034.53     14.88 o
   6   2   0        1.18        1.12      1.31 o
   7   2   0      422.15      416.05      7.03 o
   8   2   0      294.60      294.83      6.83 o
   9   2   0        6.92       -1.19      4.36 o
  10   2   0       54.04       51.54      5.74 o
  11   2   0        2.38        4.62      4.08 o
  12   2   0       16.37       13.17      4.70 o
  13   2   0        4.26       11.27      5.04 o
   1   3   0      842.60      945.92     10.73 o
   2   3   0      396.27      464.86      5.87 o
   3   3   0      728.47      819.55     10.05 o
   4   3   0      176.14      172.03      3.43 o
   5   3   0      346.34      350.76      5.57 o
   6   3   0      814.85      819.40     11.20 o
   7   3   0      249.68      237.44      5.06 o
   8   3   0       57.67       48.15      3.92 o
   9   3   0      233.84      238.17     10.80 o
  10   3   0       27.92       21.13      4.42 o
  11   3   0        3.47       -2.98      3.43 o
  12   3   0       44.37       45.49      7.69 o
   0   4   0     5791.72     5931.40    138.82 o
   1   4   0      341.32      352.61      5.29 o
   2   4   0      304.60      333.59      5.29 o
   3   4   0     2338.50     2298.87     25.30 o
   4   4   0     2779.14     2992.49     37.45 o
   5   4   0      115.55      119.62      3.54 o
   6   4   0       23.00       27.52      2.12 o
   7   4   0      624.81      629.20     10.74 o
   8   4   0      114.54      112.12      9.24 o
   9   4   0       33.25       26.63      4.49 o
  10   4   0       24.42       22.17      4.59 o
  11   4   0       20.41       11.48      4.20 o
  12   4   0       19.10       25.71     10.21 o
   1   5   0     1129.93     1212.41     18.39 o
   2   5   0     1241.62     1211.36     13.83 o
   3   5   0      603.82      649.75      9.55 o
   4   5   0      155.48      167.86      4.61 o
   5   5   0     1181.23     1160.63     18.90 o
   6   5   0      201.78      206.23      5.17 o
   7   5   0       17.49       16.39      2.44 o
   8   5   0      185.85      177.81      6.11 o
   9   5   0      145.07      128.08      7.44 o
  10   5   0       19.84       11.44      3.81 o
  11   5   0       14.20       17.67      4.69 o
  12   5   0       36.95       46.97      6.52 o
   0   6   0      280.26      326.88     12.81 o
   1   6   0      211.99      234.66      5.22 o
   2   6   0       53.72       62.52      1.69 o
   3   6   0      525.65      556.51      7.57 o
   4   6   0      325.68      319.24      6.93 o
   5   6   0      197.73      213.90      5.94 o
   6   6   0      196.85      193.56      5.83 o
   7   6   0       10.65       10.77      2.35 o
   8   6   0       84.22       86.82      4.61 o
   9   6   0       88.15       93.46      6.61 o
  10   6   0       10.23        9.92      3.81 o
  11   6   0       39.80       38.86      5.84 o
  12   6   0        8.83        7.87      4.56 o
   1   7   0      240.69      271.63     11.66 o
   2   7   0      298.98      277.16      4.24 o
   3   7   0       48.43       43.55      1.97 o
   4   7   0      311.50      297.06      7.26 o
   5   7   0      158.13      164.33      5.27 o
   6   7   0       12.82       13.57      3.02 o
   7   7   0      226.65      224.06      6.83 o
   8   7   0       39.25       41.98      3.60 o
   9   7   0        6.14        1.27      2.62 o
  10   7   0       56.59       56.94     10.53 o
  11   7   0        4.29        1.64     11.06 o
   0   8   0      645.41      663.30     13.61 o
   1   8   0      456.38      448.53      8.85 o
   2   8   0       29.54       25.44      1.31 o
   3   8   0      834.80      822.30     10.70 o
   4   8   0       12.65       11.55      1.90 o
   5   8   0       43.31       38.83      3.00 o
   6   8   0       42.06       38.71      3.78 o
   7   8   0       90.87       78.63      5.23 o
   8   8   0      143.07      144.65      8.27 o
   9   8   0       33.13       23.70      5.70 o
  10   8   0       34.38       36.63      5.19 o
  11   8   0        0.62        0.03      3.32 o
   1   9   0       15.90       24.71      2.46 o
   2   9   0      111.87      107.02      6.25 o
   3   9   0        0.83       -0.48      1.29 o
   4   9   0      135.78      138.04      4.60 o
   5   9   0      365.22      351.48      9.72 o
   6   9   0      174.97      173.36      7.10 o
   7   9   0       21.49       19.64      4.07 o
   8   9   0       65.05       58.68      5.15 o
   9   9   0       14.54        8.23      3.62 o
  10   9   0       14.13       17.93      4.45 o
   1  10   0       16.14       20.16      2.76 o
   2  10   0      224.85      225.13      9.13 o
   3  10   0      353.95      341.07      8.00 o
   4  10   0       23.85       28.14      2.64 o
   5  10   0       16.29       14.20      2.63 o
   6  10   0       29.38       34.51      3.49 o
   7  10   0        4.07        9.98      2.82 o
   8  10   0       64.48       69.19      5.50 o
   9  10   0       10.10        6.82      3.39 o
   1  11   0       57.11       47.37      3.98 o
   2  11   0       57.75       62.22      5.10 o
   3  11   0       68.95       62.48      5.60 o
   4  11   0       49.55       51.95      3.24 o
   5  11   0       16.63       19.29      2.70 o
   6  11   0       14.03       17.99      3.31 o
   7  11   0       23.43       28.14      3.66 o
   8  11   0       51.18       53.17      5.56 o
   9  11   0        2.06        0.78      2.99 o
   2  12   0       66.60       65.61      5.53 o
   3  12   0        7.37        6.46      3.09 o
   4  12   0       17.32       19.55      4.14 o
   5  12   0        2.10        2.20      3.51 o
   6  12   0       30.40       32.43      6.11 o
   7  12   0        2.45        3.02      2.43 o
   8  12   0       14.26       19.05      4.05 o
   3  13   0        6.68        7.24      2.86 o
   4  13   0        4.77        6.84      3.33 o
   5  13   0        5.70        8.34      3.79 o
   6  13   0       27.20       29.41      5.99 o
   5  14   0        3.96       10.80      4.03 o
  -1 -15   1       29.04       36.66      4.99 o
  -4 -14   1       13.20       16.18      4.47 o
  -3 -14   1        1.19        4.08      2.33 o
  -2 -14   1       10.17       12.34      3.28 o
  -1 -14   1        7.02        4.49      1.85 o
   1 -14   1       61.49       63.43      3.18 o
   2 -14   1        7.96       13.00      2.25 o
   3 -14   1       18.51       23.37      5.13 o
   4 -14   1       10.94       15.97      1.82 o
  -6 -13   1        2.59        1.84      1.98 o
  -5 -13   1       15.82       12.66      2.02 o
  -4 -13   1        0.98        0.84      1.29 o
  -3 -13   1        2.32        3.51      2.82 o
  -2 -13   1       35.35       40.10      3.26 o
  -1 -13   1       46.39       46.81      4.07 o
   0 -13   1        6.28        3.71      1.41 o
   1 -13   1       77.91       65.59      3.29 o
   2 -13   1       15.73       15.80      2.38 o
   3 -13   1        4.19        2.48      3.16 o
   4 -13   1        7.50       10.21      1.71 o
   5 -13   1        0.83        0.50      1.67 o
   6 -13   1       16.80       13.00      3.41 o
  -8 -12   1        4.15        4.99      3.82 o
  -7 -12   1        5.04        0.14      2.43 o
  -6 -12   1       71.28       70.87      4.01 o
  -5 -12   1        2.29        0.20      1.70 o
  -4 -12   1        7.02       10.34      1.59 o
  -3 -12   1       15.40       17.90      3.59 o
  -2 -12   1        2.21        4.22      2.00 o
  -1 -12   1       45.28       44.90      3.43 o
   0 -12   1        6.68        3.28      1.44 o
   1 -12   1       17.33       21.84      5.42 o
   2 -12   1        3.08        4.89      2.69 o
   3 -12   1       16.34       17.00      1.65 o
   4 -12   1        3.37        2.71      1.41 o
   5 -12   1        9.68        9.84      3.57 o
   6 -12   1       10.17       10.52      2.32 o
   7 -12   1       11.68       15.12      3.21 o
   8 -12   1       22.07       22.66      4.13 o
  -9 -11   1        6.26       11.30      3.54 o
  -8 -11   1       12.04       10.92      3.40 o
  -7 -11   1        3.09        3.04      2.62 o
  -6 -11   1       17.69       12.81      2.31 o
  -5 -11   1       65.93       73.62      3.72 o
  -4 -11   1      113.13      127.34      6.14 o
  -3 -11   1      104.47      103.70      2.91 o
  -2 -11   1      175.75      180.24      7.75 o
  -1 -11   1       26.43       28.80      2.36 o
   0 -11   1      269.58      267.42      6.58 o
   1 -11   1      210.46      188.48      5.46 o
   2 -11   1       95.36       90.28      2.57 o
   3 -11   1      152.95      157.33      3.81 o
   4 -11   1       48.82       48.94      2.53 o
   5 -11   1       34.65       47.44      3.06 o
   6 -11   1       15.37       14.01      2.43 o
   7 -11   1       14.00       14.68      3.45 o
   8 -11   1        0.86        4.20      2.87 o
   9 -11   1        3.47       -1.12      3.54 o
  -9 -10   1        0.88       -2.46      2.46 o
  -8 -10   1       35.62       31.82      4.44 o
  -7 -10   1        0.09       -1.77      1.77 o
  -6 -10   1       30.41       33.96      2.96 o
  -5 -10   1      168.11      157.31      4.62 o
  -4 -10   1      202.03      201.90      6.53 o
  -3 -10   1      166.19      153.90      3.63 o
  -2 -10   1      132.84      137.68      5.25 o
  -1 -10   1      179.01      171.14      5.27 o
   0 -10   1      534.33      498.11     14.64 o
   1 -10   1      545.77      495.16     10.59 o
   2 -10   1      125.58      128.28      3.33 o
   3 -10   1      140.50      136.14      3.47 o
   4 -10   1      109.95      113.48      3.85 o
   5 -10   1       18.65       19.68      2.26 o
   6 -10   1       19.23       19.41      2.54 o
   7 -10   1       53.14       56.03      8.51 o
   8 -10   1       26.97       27.70      4.31 o
   9 -10   1       50.90       50.21     14.30 o
 -10  -9   1        5.26        6.50      3.38 o
  -9  -9   1       39.32       53.29      5.48 o
  -8  -9   1        9.12        8.04      4.45 o
  -7  -9   1       64.54       58.54      3.96 o
  -6  -9   1       40.79       43.30      3.87 o
  -5  -9   1      109.49      109.93      3.17 o
  -4  -9   1      506.31      499.29      7.21 o
  -3  -9   1       47.57       48.20      2.74 o
  -2  -9   1      312.23      317.51     11.60 o
  -1  -9   1      318.92      316.28      7.67 o
   0  -9   1       10.52       10.43      1.40 o
   1  -9   1      184.66      157.57      3.02 o
   2  -9   1     1323.09     1288.44     15.46 o
   3  -9   1      445.39      430.80      7.21 o
   4  -9   1       16.32       15.60      1.76 o
   5  -9   1      206.38      207.39      5.32 o
   6  -9   1      178.72      181.07      8.36 o
   7  -9   1        0.11        0.52      1.90 o
   8  -9   1        0.14       -0.78      3.82 o
   9  -9   1       60.71       64.31      7.14 o
  10  -9   1        7.62       16.05      5.09 o
 -11  -8   1        0.28       -3.28      3.28 o
 -10  -8   1       17.88       27.22      4.69 o
  -9  -8   1        3.88       -2.34      2.34 o
  -8  -8   1       29.61       30.23      4.33 o
  -7  -8   1       11.28        9.45      1.99 o
  -6  -8   1       37.54       38.20      2.32 o
  -5  -8   1      440.98      438.31      6.76 o
  -4  -8   1      638.19      636.65      9.30 o
  -3  -8   1        0.87        4.22      1.01 o
  -2  -8   1       35.00       35.74      2.34 o
  -1  -8   1       69.70       74.08      3.30 o
   0  -8   1      826.22      829.30     30.47 o
   1  -8   1        1.75       -0.15      1.27 o
   2  -8   1       17.61       17.78      1.20 o
   3  -8   1       17.30       20.40      1.48 o
   4  -8   1      820.49      810.05     12.48 o
   5  -8   1        9.67        9.62      1.80 o
   6  -8   1      180.97      181.66      6.05 o
   7  -8   1       92.32       96.57      4.84 o
   8  -8   1        8.84       11.77      3.36 o
   9  -8   1        2.85        3.34      2.86 o
  10  -8   1       30.19       34.04      6.37 o
  11  -8   1       23.51       28.03      6.67 o
 -11  -7   1        8.65        7.77      4.82 o
 -10  -7   1        1.77        4.59      3.19 o
  -9  -7   1        3.59        0.63      4.56 o
  -8  -7   1        6.13        6.69      3.40 o
  -7  -7   1        3.19        2.31      1.50 o
  -6  -7   1       12.73       11.74      1.41 o
  -5  -7   1      177.79      159.98      3.64 o
  -4  -7   1      436.60      431.15      7.30 o
  -3  -7   1     1249.82     1198.74     14.89 o
  -2  -7   1      437.87      389.06      6.37 o
  -1  -7   1      850.32      883.94     16.70 o
   0  -7   1      237.27      228.73      4.70 o
   1  -7   1      179.13      204.55      3.95 o
   2  -7   1      936.92      890.11     12.24 o
   3  -7   1        0.04       -0.30      0.55 o
   4  -7   1      814.31      832.22     11.29 o
   5  -7   1      206.07      205.32      4.62 o
   6  -7   1      101.08      100.96      3.56 o
   7  -7   1       45.97       46.32      3.15 o
   8  -7   1       35.94       38.51      3.62 o
   9  -7   1       24.27       25.37      4.53 o
  10  -7   1       18.62       26.79      4.63 o
  11  -7   1        5.84       -0.23      3.70 o
 -12  -6   1       27.04       20.57      5.09 o
 -11  -6   1       27.08       30.02      6.79 o
 -10  -6   1       66.28       59.11      5.63 o
  -9  -6   1       93.71       99.29      5.54 o
  -8  -6   1      101.64      108.82      4.19 o
  -7  -6   1       35.32       33.76      2.08 o
  -6  -6   1       61.62       57.17      2.02 o
  -5  -6   1      368.76      362.64      5.78 o
  -4  -6   1      227.63      199.13      3.74 o
  -3  -6   1       37.60       40.27      1.55 o
  -2  -6   1       39.90       34.57      1.22 o
  -1  -6   1     1234.68     1241.46     19.13 o
   0  -6   1      270.76      232.79      4.49 o
   1  -6   1      168.74      183.63      4.34 o
   2  -6   1      310.41      315.53      4.35 o
   3  -6   1      241.60      243.74      4.13 o
   4  -6   1      155.51      139.77      4.62 o
   5  -6   1      358.16      363.11      6.35 o
   6  -6   1      100.24      106.28      3.58 o
   7  -6   1      388.74      396.43      8.43 o
   8  -6   1       21.32       14.35      2.83 o
   9  -6   1       34.69       28.17      4.07 o
  10  -6   1       16.45       25.04      3.83 o
  11  -6   1       17.24       24.44      4.95 o
  12  -6   1        1.28        6.31      3.76 o
 -12  -5   1        6.29        9.77      4.19 o
 -11  -5   1       17.81       24.13      4.86 o
 -10  -5   1       36.56       42.97      5.28 o
  -9  -5   1       23.06       12.24      2.92 o
  -8  -5   1       95.51       92.61      3.42 o
  -7  -5   1      196.31      191.52      3.94 o
  -6  -5   1      251.34      255.76      4.38 o
  -5  -5   1       46.68       47.62      1.79 o
  -4  -5   1      429.24      420.53      5.38 o
  -3  -5   1      508.57      542.80      7.41 o
  -2  -5   1      372.36      372.76      6.93 o
  -1  -5   1      948.11      966.41     15.23 o
   0  -5   1      766.71      830.85     12.93 o
   1  -5   1      875.37      954.56     11.47 o
   2  -5   1      341.97      334.06      5.23 o
   3  -5   1      642.45      657.75      9.32 o
   4  -5   1       32.75       31.44      1.68 o
   5  -5   1       56.43       58.66      2.80 o
   6  -5   1      268.72      268.73      5.21 o
   7  -5   1      244.97      253.48      5.66 o
   8  -5   1       18.31       16.71      2.43 o
   9  -5   1       40.44       38.00      3.87 o
  10  -5   1       33.78       30.29      4.70 o
  11  -5   1       11.30       11.99      5.61 o
  12  -5   1        0.73       -3.84      5.53 o
 -12  -4   1       60.85       62.76      9.81 o
 -11  -4   1        6.74        5.46      3.42 o
 -10  -4   1       25.02       28.35      4.53 o
  -9  -4   1      131.21      127.96      5.10 o
  -8  -4   1      216.50      204.37      4.90 o
  -7  -4   1       13.60       10.23      1.32 o
  -6  -4   1        4.12        2.50      1.00 o
  -5  -4   1      539.48      536.28      7.18 o
  -4  -4   1       33.49       42.39      1.55 o
  -3  -4   1       26.27       24.08      1.04 o
  -2  -4   1      307.26      307.17      3.97 o
  -1  -4   1      561.76      565.67     10.67 o
   0  -4   1      202.03      147.74      6.49 o
   1  -4   1      936.07      992.45     10.63 o
   2  -4   1     1514.17     1583.86     18.19 o
   3  -4   1      169.60      140.32      2.63 o
   4  -4   1      853.70      941.88      9.41 o
   5  -4   1      380.65      410.58      5.91 o
   6  -4   1      418.93      397.16      6.71 o
   7  -4   1      177.95      180.47      4.43 o
   8  -4   1      171.64      167.37      5.48 o
   9  -4   1      135.39      132.80      5.35 o
  10  -4   1        8.52        6.45      2.75 o
  11  -4   1       67.78       79.09     11.65 o
  12  -4   1        3.73       -3.40      5.15 o
 -12  -3   1        2.30       -4.87      5.20 o
 -11  -3   1        0.67        4.62      2.77 o
 -10  -3   1      104.25      102.83      5.71 o
  -9  -3   1       39.44       42.34      3.40 o
  -8  -3   1      148.01      141.43      3.92 o
  -7  -3   1      342.52      343.23      6.66 o
  -6  -3   1      694.47      667.77      7.75 o
  -5  -3   1      131.99      112.94      3.23 o
  -4  -3   1      980.59      986.90     11.22 o
  -3  -3   1     1064.32      936.81      9.54 o
  -2  -3   1      859.37      855.69      9.36 o
  -1  -3   1     4180.38     4506.04     54.59 o
   0  -3   1      967.44      881.22     13.51 o
   1  -3   1      277.93      307.46      4.08 o
   2  -3   1     2771.76     2768.60     30.67 o
   3  -3   1      279.72      286.05      3.71 o
   4  -3   1     4171.04     4443.05     44.11 o
   5  -3   1      346.48      344.62      4.82 o
   6  -3   1      382.56      333.15      5.74 o
   7  -3   1      338.26      329.80      6.66 o
   8  -3   1       82.11       75.89      3.91 o
   9  -3   1       52.73       47.23      4.04 o
  10  -3   1        8.52        9.59      4.99 o
  11  -3   1        3.84        5.56      2.79 o
  12  -3   1        1.72       -0.30      3.67 o
 -13  -2   1       10.87        5.59      4.67 o
 -12  -2   1       10.87        3.65      7.28 o
 -11  -2   1      111.07      119.46      8.04 o
 -10  -2   1       13.61       14.86      3.09 o
  -9  -2   1       19.01       19.67      2.71 o
  -8  -2   1      849.14      831.07     11.97 o
  -7  -2   1      158.09      157.84      3.38 o
  -6  -2   1      546.27      562.95      8.03 o
  -5  -2   1     1103.14     1079.53     13.95 o
  -4  -2   1     4547.47     4860.06     49.01 o
  -3  -2   1      521.15      553.96      8.07 o
  -2  -2   1     1324.62     1447.17     15.08 o
  -1  -2   1     5627.39     5334.10     60.31 o
   0  -2   1       91.70       99.91      2.14 o
   1  -2   1       33.00       50.06      1.01 o
   2  -2   1    12069.21    12174.36    119.77 o
   3  -2   1      659.31      721.02      8.15 o
   4  -2   1     3945.36     3904.17     34.11 o
   5  -2   1      443.93      446.23      6.08 o
   6  -2   1       96.70       96.01      3.20 o
   7  -2   1       99.25       92.22      3.58 o
   8  -2   1      531.36      526.55     10.57 o
   9  -2   1       43.83       45.71      3.45 o
  10  -2   1       62.08       69.39      5.02 o
  11  -2   1       69.33       76.12      8.23 o
  12  -2   1        6.86       13.70      4.48 o
  13  -2   1        1.18       -4.08      4.08 o
 -13  -1   1       20.81       21.24      5.67 o
 -12  -1   1       13.60       20.80     11.64 o
 -11  -1   1       12.32        7.79      4.05 o
 -10  -1   1      187.71      186.99      7.53 o
  -9  -1   1       55.09       55.32      4.66 o
  -8  -1   1        1.80       -2.18      2.18 o
  -7  -1   1       16.18       14.09      1.74 o
  -6  -1   1     2081.28     2102.80     23.15 o
  -5  -1   1       88.29      101.80      2.72 o
  -4  -1   1      925.46      863.37     12.58 o
  -3  -1   1     4551.76     4618.00     57.18 o
  -2  -1   1     2853.89     2765.39    103.24 o
  -1  -1   1       97.95      110.07      1.92 o
   0  -1   1     2882.27     2151.26     61.14 o
   1  -1   1     2711.74     2914.38     29.39 o
   2  -1   1     5468.79     5649.86     67.11 o
   3  -1   1     6537.00     6867.16     63.16 o
   4  -1   1      272.47      251.18      3.38 o
   5  -1   1     1120.01     1193.90     13.73 o
   6  -1   1      455.40      455.75      7.66 o
   7  -1   1       79.42       75.68      3.14 o
   8  -1   1       14.02        9.11      2.65 o
   9  -1   1       21.76       22.32      3.59 o
  10  -1   1       24.04       22.12      3.70 o
  11  -1   1       11.66       15.86      4.39 o
  12  -1   1        5.72        9.66      4.36 o
  13  -1   1       11.26        5.03      4.43 o
 -13   0   1       24.00       22.28      5.75 o
 -12   0   1        0.39        1.32      6.03 o
 -11   0   1      107.93       90.00      7.29 o
 -10   0   1       98.05      102.21      7.13 o
  -9   0   1       33.22       38.85      3.80 o
  -8   0   1      899.70      846.47     14.44 o
  -7   0   1       22.34       30.35      2.34 o
  -6   0   1      176.73      181.85      4.02 o
  -5   0   1     1885.49     1823.65     19.99 o
  -4   0   1      360.34      309.05      5.08 o
  -3   0   1      341.56      402.45      5.74 o
  -2   0   1    17034.54    16995.39    186.22 o
  -1   0   1     1175.88     1263.62     18.36 o
   0   0   1      113.33       -0.07      0.07 o
   1   0   1      223.92      248.62      3.58 o
   2   0   1       24.24       11.64      0.74 o
   3   0   1       88.27       59.29      1.69 o
   4   0   1     1447.60     1443.12     15.78 o
   5   0   1      114.40      100.84      3.01 o
   6   0   1        7.54        4.13      1.36 o
   7   0   1      133.93      129.09      4.56 o
   8   0   1      433.55      410.67      8.88 o
   9   0   1        1.49       -0.85      2.35 o
  10   0   1        5.63        7.88      5.12 o
  11   0   1        5.48        5.48      4.20 o
  12   0   1       43.60       38.66      5.98 o
  13   0   1        2.03        0.92      4.25 o
 -13   1   1       20.60       33.21      6.17 o
 -12   1   1       13.54       13.39      4.46 o
 -11   1   1       12.22        6.38      9.73 o
 -10   1   1      187.15      197.46      9.51 o
  -9   1   1       56.65       62.14      4.53 o
  -8   1   1        1.31       -2.09      2.09 o
  -7   1   1       13.52       12.84      2.00 o
  -6   1   1     2105.35     2094.82     28.10 o
  -5   1   1       82.73       89.96      2.89 o
  -4   1   1      942.24      886.05     11.34 o
  -3   1   1     4625.04     4701.93     51.25 o
  -2   1   1     2863.75     2904.96     31.26 o
  -1   1   1      103.91      119.05      1.61 o
   0   1   1     2893.08     2272.57    108.04 o
   1   1   1     2760.98     2984.13     25.42 o
   2   1   1     5473.69     5561.27     45.21 o
   3   1   1     6572.81     6828.37     62.47 o
   4   1   1      288.80      271.50      3.99 o
   5   1   1     1112.31     1165.24     13.28 o
   6   1   1      464.98      471.36      7.08 o
   7   1   1       80.51       82.84      2.56 o
   8   1   1       12.96        7.12      2.61 o
   9   1   1       23.31       25.62      3.60 o
  10   1   1       25.01       22.38      4.60 o
  11   1   1       11.87       19.80      4.78 o
  12   1   1        5.83        5.18      4.87 o
  13   1   1       11.75        7.96      6.53 o
 -13   2   1       11.00        6.39      4.77 o
 -12   2   1       10.67        5.55      4.45 o
 -11   2   1      111.89      132.97     17.94 o
 -10   2   1       13.11       12.13      3.96 o
  -9   2   1       18.40       23.41      4.64 o
  -8   2   1      849.39      828.94     19.65 o
  -7   2   1      156.39      149.75      5.16 o
  -6   2   1      556.13      547.05      9.60 o
  -5   2   1     1108.91     1089.09     18.00 o
  -4   2   1     4589.84     4901.11     60.25 o
  -3   2   1      516.14      535.43      8.08 o
  -2   2   1     1328.62     1463.80     16.63 o
  -1   2   1     5679.39     5548.99     65.54 o
   0   2   1      103.25      111.94      1.45 o
   1   2   1       26.01       43.95      0.85 o
   2   2   1    12125.18    12159.94    110.35 o
   3   2   1      656.30      720.33      8.04 o
   4   2   1     3933.37     3870.87     42.61 o
   5   2   1      437.02      440.64      6.65 o
   6   2   1       94.07       97.71      3.60 o
   7   2   1      100.25       92.30      3.71 o
   8   2   1      535.07      549.92      9.70 o
   9   2   1       45.89       51.19      5.07 o
  10   2   1       60.99       61.65      6.01 o
  11   2   1       69.76       69.35     16.84 o
  12   2   1        6.88       12.40      7.46 o
  13   2   1        1.17        6.49      4.57 o
 -12   3   1        2.30       -6.81      6.81 o
 -11   3   1        0.73       -1.78      3.57 o
 -10   3   1      103.08      112.59      7.43 o
  -9   3   1       39.67       34.56      4.76 o
  -8   3   1      148.85      136.74      7.18 o
  -7   3   1      340.61      354.99      7.52 o
  -6   3   1      706.97      668.31     11.01 o
  -5   3   1      132.99      111.90      3.84 o
  -4   3   1      981.83      987.45     16.00 o
  -3   3   1     1025.96      898.88     14.45 o
  -2   3   1      846.10      864.81     20.71 o
  -1   3   1     4155.69     4527.88     54.25 o
   0   3   1      958.76      879.79     17.13 o
   1   3   1      275.19      315.26      4.83 o
   2   3   1     2748.34     2765.66     25.37 o
   3   3   1      279.93      284.43      3.91 o
   4   3   1     4150.92     4373.70     48.09 o
   5   3   1      355.79      347.17      5.67 o
   6   3   1      383.91      337.63      5.88 o
   7   3   1      345.86      347.73      6.30 o
   8   3   1       86.78       74.86      4.97 o
   9   3   1       53.33       48.33      5.27 o
  10   3   1        9.25        1.36      4.02 o
  11   3   1        4.06        3.49      3.77 o
  12   3   1        1.70       -1.06      5.58 o
 -12   4   1       61.11       72.74      7.29 o
 -11   4   1        6.77        8.59      4.01 o
 -10   4   1       25.44       30.78      5.63 o
  -9   4   1      132.02      126.34     10.82 o
  -8   4   1      210.26      197.42      6.38 o
  -7   4   1       14.13       10.73      1.92 o
  -6   4   1        3.51        3.43      1.79 o
  -5   4   1      531.75      505.12     12.67 o
  -4   4   1       31.25       43.15      3.08 o
  -3   4   1       29.52       31.92      2.93 o
  -2   4   1      305.46      302.73      6.29 o
  -1   4   1      557.12      566.78      9.38 o
   0   4   1      204.17      150.65      3.28 o
   1   4   1      929.08     1014.76     16.89 o
   2   4   1     1507.14     1620.07     17.89 o
   3   4   1      165.90      138.72      2.88 o
   4   4   1      831.76      917.52     11.66 o
   5   4   1      372.53      411.11      7.34 o
   6   4   1      423.18      417.27      7.68 o
   7   4   1      176.56      174.26      6.32 o
   8   4   1      171.33      170.49     11.74 o
   9   4   1      136.48      124.74      7.40 o
  10   4   1        8.41        7.25      3.65 o
  11   4   1       67.47       62.51      6.62 o
  12   4   1        3.65        1.31      4.80 o
 -12   5   1        6.20       11.28      4.36 o
 -11   5   1       17.40       20.26      5.84 o
 -10   5   1       34.52       34.70      8.58 o
  -9   5   1       22.45       16.49      5.29 o
  -8   5   1       95.45       99.46      5.57 o
  -7   5   1      190.29      177.58      5.93 o
  -6   5   1      248.41      257.44      5.89 o
  -5   5   1       46.71       44.82      4.14 o
  -4   5   1      428.19      435.56     10.60 o
  -3   5   1      497.26      528.96     11.68 o
  -2   5   1      372.23      370.36      5.91 o
  -1   5   1      958.60      994.36     15.37 o
   0   5   1      747.20      817.44     13.04 o
   1   5   1      887.63      974.38     12.06 o
   2   5   1      329.60      333.09      4.89 o
   3   5   1      639.74      661.55      9.69 o
   4   5   1       30.31       31.76      1.96 o
   5   5   1       56.87       49.52      3.52 o
   6   5   1      265.62      260.83      5.97 o
   7   5   1      247.96      260.99      7.84 o
   8   5   1       18.19       17.50      2.60 o
   9   5   1       42.84       44.25      4.96 o
  10   5   1       33.55       24.89      4.61 o
  11   5   1       10.89       10.45      4.14 o
  12   5   1        0.92        3.39      3.97 o
 -12   6   1       27.01       37.88      6.11 o
 -11   6   1       26.91       38.64      5.75 o
 -10   6   1       66.12       53.81      9.81 o
  -9   6   1       94.59       89.87      6.49 o
  -8   6   1      101.59      108.96      7.73 o
  -7   6   1       36.16       35.57      4.90 o
  -6   6   1       58.42       49.14      3.29 o
  -5   6   1      365.58      363.15      8.10 o
  -4   6   1      227.73      212.65      6.99 o
  -3   6   1       38.40       41.70      2.59 o
  -2   6   1       36.90       40.25      1.71 o
  -1   6   1     1218.85     1244.70     19.27 o
   0   6   1      266.60      235.34      5.00 o
   1   6   1      186.25      201.66      3.15 o
   2   6   1      309.43      317.85      4.72 o
   3   6   1      242.02      246.25      4.28 o
   4   6   1      153.05      137.17      3.75 o
   5   6   1      365.65      355.76      8.00 o
   6   6   1      101.15      107.53      7.32 o
   7   6   1      383.92      392.79      9.39 o
   8   6   1       23.06       21.71      2.95 o
   9   6   1       35.52       29.20      4.51 o
  10   6   1       16.54       18.82      4.46 o
  11   6   1       17.03       17.45      4.78 o
  12   6   1        1.24        1.76      4.05 o
 -11   7   1        8.75        5.40      5.05 o
 -10   7   1        1.79       -2.03      4.32 o
  -9   7   1        3.46        1.50      3.96 o
  -8   7   1        5.98        4.79      2.14 o
  -7   7   1        3.18        4.79      3.50 o
  -6   7   1       11.58        7.73      2.13 o
  -5   7   1      174.28      153.48      5.15 o
  -4   7   1      445.85      435.77      8.77 o
  -3   7   1     1248.08     1222.01     16.65 o
  -2   7   1      438.44      390.56      6.48 o
  -1   7   1      851.81      905.59     15.30 o
   0   7   1      246.55      245.89      5.35 o
   1   7   1      178.48      205.43      3.40 o
   2   7   1      931.44      907.80     11.08 o
   3   7   1        0.01        0.18      0.98 o
   4   7   1      804.30      813.16     12.45 o
   5   7   1      202.45      196.33      5.93 o
   6   7   1      104.77      113.56      4.74 o
   7   7   1       44.29       42.01      3.38 o
   8   7   1       37.53       42.26      3.58 o
   9   7   1       24.96       28.71      4.45 o
  10   7   1       18.66       21.38      7.43 o
  11   7   1        5.96        2.38      3.46 o
 -11   8   1        0.30        0.82      4.17 o
 -10   8   1       17.59       12.33      3.86 o
  -9   8   1        3.99       -2.72      2.72 o
  -8   8   1       29.82       23.94      7.08 o
  -7   8   1       11.48       10.53      2.91 o
  -6   8   1       37.21       34.97      3.72 o
  -5   8   1      444.16      428.87      9.45 o
  -4   8   1      641.91      639.61     12.30 o
  -3   8   1        0.79       -0.83      1.26 o
  -2   8   1       36.48       37.78      1.98 o
  -1   8   1       68.65       68.23      3.16 o
   0   8   1      837.68      857.03     14.42 o
   1   8   1        1.89        1.65      0.94 o
   2   8   1       17.03       16.65      1.20 o
   3   8   1       19.44       21.08      1.85 o
   4   8   1      825.34      831.74     12.69 o
   5   8   1       10.12        8.17      2.08 o
   6   8   1      184.21      171.42      7.05 o
   7   8   1       89.57       94.31      5.67 o
   8   8   1        9.09       11.44      3.27 o
   9   8   1        3.07        7.38      3.33 o
  10   8   1       30.25       29.04      5.76 o
  11   8   1       23.73       26.86      5.07 o
 -10   9   1        5.53       -2.67      3.09 o
  -9   9   1       39.51       50.08     10.51 o
  -8   9   1        9.93        6.78      3.04 o
  -7   9   1       63.90       59.14      4.63 o
  -6   9   1       42.83       43.52      3.97 o
  -5   9   1      109.14      104.95      5.05 o
  -4   9   1      511.14      501.39     12.22 o
  -3   9   1       45.70       47.09      2.61 o
  -2   9   1      309.88      324.12      9.12 o
  -1   9   1      324.98      317.84      8.47 o
   0   9   1       10.53        9.55      1.63 o
   1   9   1      183.46      162.87      3.83 o
   2   9   1     1321.20     1292.57     19.88 o
   3   9   1      447.51      429.31      8.49 o
   4   9   1       18.06       16.43      2.14 o
   5   9   1      211.00      200.73     11.54 o
   6   9   1      178.15      174.94      7.07 o
   7   9   1        0.09        0.93      2.30 o
   8   9   1        0.12        2.37      2.60 o
   9   9   1       59.28       59.35      5.65 o
  10   9   1        7.79       11.85      3.95 o
  -9  10   1        0.65        0.53      3.02 o
  -8  10   1       35.16       33.77      4.81 o
  -7  10   1        0.15       -1.35      2.10 o
  -6  10   1       29.87       27.59      5.44 o
  -5  10   1      166.44      153.91      7.00 o
  -4  10   1      201.24      199.47      6.30 o
  -3  10   1      167.95      161.61      4.79 o
  -2  10   1      130.25      123.50      6.86 o
  -1  10   1      181.16      164.39      7.00 o
   0  10   1      525.67      498.12     13.77 o
   1  10   1      537.02      481.66     14.10 o
   2  10   1      131.32      129.71      6.94 o
   3  10   1      134.87      119.23      5.82 o
   4  10   1      110.94      115.45      4.86 o
   5  10   1       18.98       15.71      2.69 o
   6  10   1       19.22       15.25      2.83 o
   7  10   1       52.65       61.01      4.73 o
   8  10   1       27.31       27.00      5.01 o
   9  10   1       51.84       47.40      5.19 o
  -9  11   1        6.10        8.73      3.47 o
  -8  11   1       11.90       15.94      3.52 o
  -7  11   1        3.40        2.36      2.55 o
  -6  11   1       18.08       12.29      2.61 o
  -5  11   1       64.75       66.89      5.53 o
  -4  11   1      112.99      120.40      4.67 o
  -3  11   1      103.68       88.14      6.77 o
  -2  11   1      172.72      192.74      8.36 o
  -1  11   1       27.73       25.36      3.07 o
   0  11   1      270.93      270.16      8.48 o
   1  11   1      208.06      188.13      7.17 o
   2  11   1       93.80       95.33      5.88 o
   3  11   1      152.75      151.12      4.88 o
   4  11   1       50.01       47.66      3.16 o
   5  11   1       36.32       48.85      3.65 o
   6  11   1       15.94       21.45      2.95 o
   7  11   1       14.33       17.25      3.19 o
   8  11   1        0.73       -2.55      2.55 o
   9  11   1        3.28        5.83      5.29 o
  -8  12   1        4.08        5.29      3.61 o
  -7  12   1        5.31        8.83      5.15 o
  -6  12   1       70.15       68.10      7.89 o
  -5  12   1        2.30        2.27      3.61 o
  -4  12   1        6.88       10.19      3.63 o
  -3  12   1       14.82       13.37      3.35 o
  -2  12   1        2.11        5.57      2.83 o
  -1  12   1       45.45       44.54      3.75 o
   2  12   1        2.98        6.39      2.86 o
   3  12   1       17.30       13.53      3.30 o
   4  12   1        3.21        5.41      2.95 o
   5  12   1        9.65        7.40      4.00 o
   6  12   1       10.43       12.90      5.01 o
   7  12   1       11.36       18.09      6.01 o
   8  12   1       22.30       31.65     10.36 o
  -6  13   1        2.38        0.44      4.12 o
  -5  13   1       15.59       17.12      4.78 o
  -4  13   1        0.91       -2.69      2.69 o
  -3  13   1        2.45        3.79      2.90 o
   3  13   1        4.46        7.73      2.86 o
   4  13   1        7.93        3.72      3.02 o
   5  13   1        1.00       -2.08      3.09 o
   6  13   1       16.92        8.83      4.71 o
  -1 -15   2        3.13        3.06      1.85 o
  -4 -14   2        3.00        6.18      3.79 o
  -3 -14   2        4.19        6.76      2.51 o
  -2 -14   2        2.21        3.55      1.98 o
  -1 -14   2       17.44       20.68      2.52 o
   0 -14   2        3.06        4.23      1.62 o
   1 -14   2       11.43        8.98      1.80 o
   2 -14   2       31.34       38.73      3.01 o
   3 -14   2        1.96        0.66      1.13 o
   4 -14   2        8.39       12.18      1.83 o
  -6 -13   2       33.48       36.01      4.20 o
  -5 -13   2       15.81       17.32      2.13 o
  -4 -13   2        7.82        9.35      1.59 o
  -3 -13   2       13.00       18.86      4.66 o
  -2 -13   2        0.14        1.18      1.94 o
  -1 -13   2       10.45       17.06      4.62 o
   0 -13   2       40.74       47.71      2.99 o
   1 -13   2       40.16       40.97      2.48 o
   2 -13   2       21.96       25.10      1.62 o
   3 -13   2        2.96        2.49      1.26 o
   4 -13   2       28.97       30.29      2.37 o
   5 -13   2        0.09        1.04      1.74 o
   6 -13   2       12.18       18.24      4.30 o
  -7 -12   2       21.88       26.13      4.26 o
  -6 -12   2       13.68       13.85      2.47 o
  -5 -12   2       41.88       47.55      5.85 o
  -4 -12   2       35.57       32.25      2.15 o
  -3 -12   2        0.20        0.10      4.37 o
  -2 -12   2       10.75       14.74      2.44 o
  -1 -12   2       21.84       20.55      3.57 o
   0 -12   2       95.41       91.34      3.75 o
   1 -12   2       20.17       17.56      1.35 o
   2 -12   2      189.88      178.29      3.93 o
   3 -12   2       62.98       60.38      2.79 o
   4 -12   2       68.46       67.93      3.02 o
   5 -12   2       19.45       17.25      2.33 o
   6 -12   2       39.53       45.60      3.71 o
   7 -12   2       10.46        8.33      4.52 o
  -9 -11   2        7.04        2.10      5.92 o
  -8 -11   2        3.68        4.74      2.94 o
  -7 -11   2       38.59       37.45      4.46 o
  -6 -11   2        8.32        7.91      2.15 o
  -5 -11   2       58.49       60.65      6.25 o
  -4 -11   2       42.66       38.44      3.29 o
  -3 -11   2       46.30       51.08      2.11 o
  -2 -11   2       40.14       44.55      3.30 o
  -1 -11   2       10.06       10.44      1.93 o
   0 -11   2       53.63       50.37      4.54 o
   1 -11   2       38.08       39.54      2.22 o
   2 -11   2       17.11       12.83      1.28 o
   3 -11   2      106.28      104.07      6.21 o
   4 -11   2       45.12       54.07      2.70 o
   5 -11   2       78.60       83.48      3.98 o
   6 -11   2       71.71       76.19      4.23 o
   7 -11   2        6.83        3.02      3.42 o
   8 -11   2       31.27       31.26      4.38 o
   9 -11   2        1.56        5.50      2.98 o
  -9 -10   2        2.19        4.36      3.56 o
  -8 -10   2        7.59        1.17      2.90 o
  -7 -10   2       12.31       10.69      3.09 o
  -6 -10   2        9.06        8.62      1.67 o
  -5 -10   2        0.42        1.14      1.31 o
  -4 -10   2        3.05        1.79      1.18 o
  -3 -10   2       47.98       48.22      1.96 o
  -2 -10   2      515.73      482.88     11.42 o
  -1 -10   2      183.97      171.96      5.55 o
   0 -10   2       19.05       20.20      1.97 o
   1 -10   2       54.94       49.40      1.93 o
   2 -10   2      117.50      122.63      3.09 o
   3 -10   2       32.97       32.43      1.74 o
   4 -10   2       63.33       60.09      2.78 o
   5 -10   2       90.91      103.29      3.83 o
   6 -10   2       30.64       29.42      2.91 o
   7 -10   2        8.56        2.76      2.73 o
   8 -10   2       18.84       21.93      4.18 o
   9 -10   2        6.66        5.09      3.17 o
 -10  -9   2        2.96        6.58      3.42 o
  -9  -9   2       15.99       17.54      5.71 o
  -8  -9   2       15.24       16.56      3.73 o
  -7  -9   2        6.91        4.46      1.62 o
  -6  -9   2      103.59      107.66      3.63 o
  -5  -9   2       27.32       29.00      2.08 o
  -4  -9   2       33.21       32.59      1.98 o
  -3  -9   2      125.19      115.44      2.88 o
  -2  -9   2      192.39      190.02      5.41 o
  -1  -9   2       94.81       96.00      3.88 o
   0  -9   2      442.32      421.94     13.37 o
   1  -9   2       41.43       36.06      1.61 o
   2  -9   2       62.14       58.70      3.49 o
   3  -9   2       23.61       25.18      1.77 o
   4  -9   2      104.94      100.77      3.08 o
   5  -9   2       31.24       26.00      2.43 o
   6  -9   2       26.59       24.48      4.34 o
   7  -9   2       47.91       48.42      4.61 o
   8  -9   2        9.07        3.54      7.90 o
   9  -9   2        1.10        1.71      5.55 o
  10  -9   2        8.69        6.64      3.35 o
 -11  -8   2        2.63        4.38      4.36 o
 -10  -8   2        5.62        3.76      4.33 o
  -9  -8   2       34.84       38.71      4.90 o
  -8  -8   2       33.66       38.44      9.48 o
  -7  -8   2       38.00       41.33      2.61 o
  -6  -8   2       39.87       48.20      4.34 o
  -5  -8   2       92.34       85.75      3.14 o
  -4  -8   2      519.98      496.63      7.95 o
  -3  -8   2      123.22      124.68      2.99 o
  -2  -8   2      562.03      545.32      7.53 o
  -1  -8   2      223.71      207.16      6.33 o
   0  -8   2      315.03      292.49      5.03 o
   1  -8   2      485.69      464.12      6.45 o
   2  -8   2      709.74      663.01      9.70 o
   3  -8   2      306.34      281.75      5.40 o
   4  -8   2       57.12       56.74      2.46 o
   5  -8   2      289.56      302.36      6.00 o
   6  -8   2       77.25       76.86      4.17 o
   7  -8   2       39.95       30.51      3.27 o
   8  -8   2       16.59       15.95      3.42 o
   9  -8   2       82.38       94.30      6.85 o
  10  -8   2       13.35       15.68      4.09 o
  11  -8   2        2.66       12.50      5.01 o
 -11  -7   2       28.95       45.36      8.13 o
 -10  -7   2       10.64       14.01      3.99 o
  -9  -7   2       43.43       45.99      4.25 o
  -8  -7   2       18.85       25.33      2.33 o
  -7  -7   2      122.73      123.25      3.69 o
  -6  -7   2      140.86      134.19      3.59 o
  -5  -7   2      271.21      267.46      4.88 o
  -4  -7   2      206.33      189.20      3.70 o
  -3  -7   2      110.79      116.59      2.54 o
  -2  -7   2      727.06      700.76      9.13 o
  -1  -7   2      232.94      236.99      5.36 o
   0  -7   2      563.16      563.66      9.24 o
   1  -7   2      322.55      319.90      4.78 o
   2  -7   2      210.98      211.91      4.03 o
   3  -7   2      131.63      126.46      3.27 o
   4  -7   2      475.18      467.73      7.14 o
   5  -7   2     2355.56     2406.39     30.38 o
   6  -7   2      417.30      417.89      8.81 o
   7  -7   2      108.09      117.70      4.57 o
   8  -7   2       34.21       42.13      4.45 o
   9  -7   2       13.00       11.43      2.88 o
  10  -7   2       13.22       13.78      4.20 o
  11  -7   2       15.54       24.03      6.35 o
 -12  -6   2        2.75        2.11      4.05 o
 -11  -6   2       21.65       29.92      7.77 o
 -10  -6   2        4.52        4.45      3.21 o
  -9  -6   2       33.47       32.84      3.71 o
  -8  -6   2        5.45        3.41      1.67 o
  -7  -6   2       55.82       62.64      2.67 o
  -6  -6   2       28.76       29.82      1.74 o
  -5  -6   2      336.97      325.64      5.39 o
  -4  -6   2      699.96      671.87      9.04 o
  -3  -6   2      280.56      293.22      4.93 o
  -2  -6   2       42.42       49.48      1.56 o
  -1  -6   2      310.49      267.07      6.05 o
   0  -6   2      322.04      328.07      8.08 o
   1  -6   2      447.70      484.11      6.42 o
   2  -6   2     1011.96      968.66     10.69 o
   3  -6   2      165.05      168.78      3.33 o
   4  -6   2       57.60       66.50      2.43 o
   5  -6   2      370.27      370.14      7.28 o
   6  -6   2      229.26      242.61      4.97 o
   7  -6   2      167.89      153.78      5.14 o
   8  -6   2       50.83       55.76      4.95 o
   9  -6   2       13.77        8.83      2.85 o
  10  -6   2       55.04       59.53      6.23 o
  11  -6   2        5.55        1.55      3.42 o
  12  -6   2        3.91       13.51      5.71 o
 -12  -5   2        3.05        2.83      3.49 o
 -11  -5   2       19.97       19.48     11.65 o
 -10  -5   2       14.28       13.39      5.19 o
  -9  -5   2       88.26       76.80      4.97 o
  -8  -5   2        0.55       -0.43      1.30 o
  -7  -5   2       10.40       13.64      1.63 o
  -6  -5   2      290.54      277.19      5.58 o
  -5  -5   2       16.79       19.31      1.38 o
  -4  -5   2      184.35      178.52      3.12 o
  -3  -5   2     1176.54     1111.42     12.38 o
  -2  -5   2     2514.97     2670.20     27.41 o
  -1  -5   2      241.54      210.57      9.24 o
   0  -5   2      427.90      441.70      6.31 o
   1  -5   2      432.49      438.55      5.80 o
   2  -5   2     1025.59     1007.99     12.29 o
   3  -5   2     1071.52     1121.74     13.77 o
   4  -5   2     1389.21     1331.51     16.40 o
   5  -5   2      412.76      389.79      6.17 o
   6  -5   2      736.07      722.37      9.07 o
   7  -5   2       20.39       19.06      2.18 o
   8  -5   2       14.03       13.55      2.29 o
   9  -5   2        0.41       -0.85      1.87 o
  10  -5   2       24.83       26.94      4.51 o
  11  -5   2       12.25       12.58      4.16 o
  12  -5   2        1.04       -1.36      5.67 o
 -12  -4   2       14.35       19.83      6.84 o
 -11  -4   2        4.91        3.04      3.23 o
 -10  -4   2       23.07       19.19      3.60 o
  -9  -4   2       37.66       37.62      3.28 o
  -8  -4   2       68.72       69.06      2.77 o
  -7  -4   2      336.95      310.15      5.22 o
  -6  -4   2      479.46      460.89      6.40 o
  -5  -4   2      456.61      489.29      6.80 o
  -4  -4   2     1242.63     1177.62     12.29 o
  -3  -4   2      271.87      273.46      3.71 o
  -2  -4   2     1016.27     1056.09     11.41 o
  -1  -4   2     1226.39     1201.13     14.24 o
   0  -4   2     1876.23     1849.64     21.23 o
   1  -4   2     2605.67     2640.62     29.84 o
   2  -4   2     1788.53     1811.36     18.92 o
   3  -4   2      494.24      457.74      6.47 o
   4  -4   2     1455.74     1517.47     18.47 o
   5  -4   2      293.44      293.85      5.34 o
   6  -4   2      254.45      240.52      4.49 o
   7  -4   2       48.90       45.09      3.28 o
   8  -4   2        8.98        6.57      2.24 o
   9  -4   2      138.85      121.99      5.20 o
  10  -4   2        5.35        5.59      2.70 o
  11  -4   2        4.07       -2.21      2.84 o
  12  -4   2        0.94        3.40      5.60 o
 -12  -3   2        4.97        8.10      6.06 o
 -11  -3   2       70.98       73.76      5.41 o
 -10  -3   2       13.46       12.66      2.95 o
  -9  -3   2        0.36       -1.60      1.60 o
  -8  -3   2      198.57      190.93      4.43 o
  -7  -3   2      179.06      176.89      4.86 o
  -6  -3   2       38.82       44.67      1.90 o
  -5  -3   2      438.93      439.70      5.84 o
  -4  -3   2     4734.33     5123.91     55.91 o
  -3  -3   2     3843.91     4320.05     43.31 o
  -2  -3   2     3081.26     3181.88     31.94 o
  -1  -3   2     1085.74     1142.06     12.06 o
   0  -3   2      428.43      390.95      4.50 o
   1  -3   2      232.41      223.72      2.95 o
   2  -3   2      794.90      758.12      8.43 o
   3  -3   2      264.46      302.83      4.78 o
   4  -3   2     2264.35     2220.38     25.42 o
   5  -3   2      421.37      419.64      6.11 o
   6  -3   2        1.23        0.18      1.19 o
   7  -3   2       26.06       23.68      2.25 o
   8  -3   2      242.24      251.98      6.75 o
   9  -3   2      196.25      194.08      6.33 o
  10  -3   2       56.74       67.15      4.90 o
  11  -3   2       39.06       42.36      4.51 o
  12  -3   2       13.10       20.13      4.92 o
 -13  -2   2       24.68       25.36      5.81 o
 -12  -2   2        5.31       12.49      4.62 o
 -11  -2   2       12.16        4.90      5.06 o
 -10  -2   2       15.30       17.18      3.29 o
  -9  -2   2       74.29       74.17      3.10 o
  -8  -2   2       47.19       43.24      4.24 o
  -7  -2   2       26.37       25.24      2.09 o
  -6  -2   2      108.58      113.66      3.49 o
  -5  -2   2      236.28      255.35      5.51 o
  -4  -2   2      412.88      472.65      6.98 o
  -3  -2   2      179.44      182.93      3.67 o
  -2  -2   2      329.84      284.46      4.51 o
  -1  -2   2     2089.84     2293.00     25.69 o
   0  -2   2     1511.63     1553.97     24.34 o
   1  -2   2     1292.39     1342.54     13.81 o
   2  -2   2      788.67      849.15      9.35 o
   3  -2   2     1221.50     1323.35     14.02 o
   4  -2   2      219.98      199.70      5.60 o
   5  -2   2      293.90      315.03      5.18 o
   6  -2   2       85.85       77.01      2.53 o
   7  -2   2      153.62      137.29      4.15 o
   8  -2   2       62.88       51.87      3.61 o
   9  -2   2      106.39      104.31      4.73 o
  10  -2   2      118.56      131.19      6.33 o
  11  -2   2        6.37        5.28      3.43 o
  12  -2   2        6.22        8.64      4.22 o
  13  -2   2       11.48        4.09     14.42 o
 -13  -1   2        2.76        2.97      7.28 o
 -12  -1   2        3.69        6.92      4.18 o
 -11  -1   2      116.50      110.25      7.76 o
 -10  -1   2       11.53        6.55      2.83 o
  -9  -1   2      104.28      107.73      5.66 o
  -8  -1   2     1363.51     1341.14     23.59 o
  -7  -1   2      128.90      127.93      3.69 o
  -6  -1   2      127.98      130.84      3.80 o
  -5  -1   2      634.27      672.03     11.91 o
  -4  -1   2      135.27      117.47      3.25 o
  -3  -1   2     1721.58     1644.32     21.47 o
  -2  -1   2     2204.86     2227.36     27.82 o
  -1  -1   2       97.22      109.56      2.14 o
   0  -1   2      792.33      845.21     10.84 o
   1  -1   2     8844.50     9105.23    127.42 o
   2  -1   2    15537.06    16172.76    173.42 o
   3  -1   2      336.60      352.66      5.29 o
   4  -1   2       84.32       99.52      2.44 o
   5  -1   2      337.26      316.84      4.81 o
   6  -1   2      197.11      196.02      4.60 o
   7  -1   2       63.09       64.00      3.42 o
   8  -1   2      413.25      384.85      8.69 o
   9  -1   2      327.79      317.97      9.40 o
  10  -1   2       85.91       83.04      5.48 o
  11  -1   2        0.81        0.32      3.77 o
  12  -1   2       24.72       30.17      5.73 o
  13  -1   2        3.09        0.04      4.01 o
 -13   0   2       34.03       37.07      6.26 o
 -12   0   2        0.01       -1.75      3.41 o
 -11   0   2       10.47        9.80      6.77 o
 -10   0   2       22.48       16.55      4.33 o
  -9   0   2        1.01       -0.65      2.55 o
  -8   0   2       46.83       44.36      3.06 o
  -7   0   2      117.74      101.69      3.55 o
  -6   0   2      369.29      303.79      6.58 o
  -5   0   2     1569.55     1587.27     21.75 o
  -4   0   2       16.09       13.93      1.43 o
  -3   0   2     1051.35     1032.70     12.59 o
  -2   0   2     3364.93     3467.21     38.21 o
  -1   0   2       10.97        8.62      0.55 o
   0   0   2      249.94      309.97     14.80 o
   1   0   2      246.23      216.34      2.77 o
   2   0   2      435.96      446.94      5.35 o
   3   0   2      235.16      245.60      3.72 o
   4   0   2     1687.31     1959.97     19.34 o
   5   0   2       11.93        4.92      1.16 o
   6   0   2        0.49        0.40      1.41 o
   7   0   2       38.08       36.11      2.71 o
   8   0   2        5.23        2.60      3.05 o
   9   0   2       83.30       91.03      5.35 o
  10   0   2       78.67       90.53      6.80 o
  11   0   2        0.84       -2.89      3.49 o
  12   0   2        5.62       10.42      4.29 o
  13   0   2        4.91        4.72      4.44 o
 -13   1   2        2.85        3.26      5.20 o
 -12   1   2        3.66        4.29      7.05 o
 -11   1   2      114.73      131.28      8.98 o
 -10   1   2       11.62       18.53      4.21 o
  -9   1   2      105.21      112.93      5.71 o
  -8   1   2     1364.51     1323.91     20.66 o
  -7   1   2      132.33      126.36      3.96 o
  -6   1   2      122.63      122.62      4.05 o
  -5   1   2      630.93      648.76     10.54 o
  -4   1   2      148.98      137.09      3.54 o
  -3   1   2     1721.42     1666.80     21.52 o
  -2   1   2     2178.63     2225.07     24.92 o
  -1   1   2      108.97      122.26      2.00 o
   0   1   2      770.47      838.33      8.79 o
   1   1   2     8823.37     9040.28     89.38 o
   2   1   2    15511.08    16081.69    159.35 o
   3   1   2      340.21      359.93      4.96 o
   4   1   2       78.13       87.11      2.02 o
   5   1   2      348.89      318.75      5.07 o
   6   1   2      192.87      194.63      5.01 o
   7   1   2       60.07       58.48      3.18 o
   8   1   2      416.85      381.82      8.59 o
   9   1   2      325.76      313.57      9.46 o
  10   1   2       85.23       87.32      7.21 o
  11   1   2        0.85       -1.69      3.68 o
  12   1   2       23.68       35.71      7.36 o
  13   1   2        2.97        3.79      5.83 o
 -13   2   2       24.80       29.21      6.27 o
 -12   2   2        5.27        3.54      6.12 o
 -11   2   2       12.00       16.50      4.76 o
 -10   2   2       15.24       12.32      6.06 o
  -9   2   2       73.55       68.15      5.72 o
  -8   2   2       49.17       47.31      4.00 o
  -7   2   2       25.38       19.09      2.28 o
  -6   2   2      113.32      122.47      3.94 o
  -5   2   2      240.85      259.87      5.50 o
  -4   2   2      411.16      470.09      8.93 o
  -3   2   2      169.13      177.67      4.21 o
  -2   2   2      327.41      279.18      4.57 o
  -1   2   2     2114.70     2338.53     23.28 o
   0   2   2     1499.79     1584.17     15.95 o
   1   2   2     1291.65     1331.90     12.68 o
   2   2   2      790.20      863.67      9.27 o
   3   2   2     1228.59     1307.81     13.80 o
   4   2   2      228.67      211.55      3.77 o
   5   2   2      297.77      308.94      5.18 o
   6   2   2       86.86       83.65      2.58 o
   7   2   2      156.71      139.41      3.55 o
   8   2   2       63.68       54.68      4.26 o
   9   2   2      106.52       99.71      6.65 o
  10   2   2      117.72      129.46      8.15 o
  11   2   2        6.32        7.20      4.14 o
  12   2   2        6.19        4.79      4.07 o
  13   2   2       11.41        7.40      4.74 o
 -12   3   2        4.94       -4.13      4.13 o
 -11   3   2       72.60       78.61      7.16 o
 -10   3   2       13.52       11.57      3.91 o
  -9   3   2        0.60       -2.41      2.41 o
  -8   3   2      198.22      186.08      8.21 o
  -7   3   2      172.45      171.53      5.08 o
  -6   3   2       37.78       44.12      2.89 o
  -5   3   2      423.31      427.57      7.74 o
  -4   3   2     4712.78     5067.23     62.92 o
  -3   3   2     3830.58     4317.69     53.15 o
  -2   3   2     3064.34     3155.03     54.90 o
  -1   3   2     1066.28     1157.34     19.93 o
   0   3   2      421.97      397.02      4.85 o
   1   3   2      230.70      228.01      2.87 o
   2   3   2      792.05      746.88      8.24 o
   3   3   2      269.72      304.00      4.15 o
   4   3   2     2260.93     2199.17     22.73 o
   5   3   2      423.88      424.76      6.54 o
   6   3   2        1.07        0.17      1.08 o
   7   3   2       23.79       24.58      1.88 o
   8   3   2      232.01      243.55      6.61 o
   9   3   2      194.55      189.81     21.12 o
  10   3   2       55.78       54.06      5.88 o
  11   3   2       38.33       28.54      5.53 o
  12   3   2       12.56       21.04      5.44 o
 -12   4   2       14.12       16.15      4.95 o
 -11   4   2        5.07        2.80      3.44 o
 -10   4   2       22.89       20.17      4.59 o
  -9   4   2       36.27       34.72      4.79 o
  -8   4   2       70.62       69.84      7.01 o
  -7   4   2      335.08      294.03      8.14 o
  -6   4   2      472.23      444.79     12.33 o
  -5   4   2      464.05      485.79     12.23 o
  -4   4   2     1248.15     1196.10     23.30 o
  -3   4   2      277.59      281.70      7.19 o
  -2   4   2     1000.90     1067.28     15.83 o
  -1   4   2     1231.01     1251.15     18.61 o
   0   4   2     1878.49     1883.97     22.71 o
   1   4   2     2642.95     2716.03     28.93 o
   2   4   2     1812.90     1850.35     22.83 o
   3   4   2      497.73      456.23      6.39 o
   4   4   2     1463.52     1534.83     17.92 o
   5   4   2      285.94      286.27      5.84 o
   6   4   2      256.46      250.50      5.68 o
   7   4   2       48.94       41.65      2.67 o
   8   4   2        8.60        8.25      2.58 o
   9   4   2      134.43      128.59      7.59 o
  10   4   2        4.44       10.89      3.87 o
  11   4   2        3.92       -0.44      8.38 o
  12   4   2        0.80       -1.33      3.87 o
 -12   5   2        3.20        6.15     10.16 o
 -11   5   2       20.39       25.62      5.12 o
 -10   5   2       14.61       12.01      3.80 o
  -9   5   2       89.56       72.25      5.94 o
  -8   5   2        0.31       -1.71      1.71 o
  -7   5   2       10.39       12.03      3.06 o
  -6   5   2      293.15      288.41      9.15 o
  -5   5   2       17.63       23.10      2.74 o
  -4   5   2      192.63      195.44      9.04 o
  -3   5   2     1167.06     1070.41     29.62 o
  -2   5   2     2543.52     2738.45     63.65 o
  -1   5   2      253.58      233.03      4.83 o
   0   5   2      451.14      466.59      5.84 o
   1   5   2      420.42      440.34      5.83 o
   2   5   2     1028.83     1047.55     12.20 o
   3   5   2     1077.15     1150.12     15.33 o
   4   5   2     1374.52     1325.40     17.88 o
   5   5   2      425.60      396.81      7.12 o
   6   5   2      732.65      712.32     13.11 o
   7   5   2       22.90       21.77      2.69 o
   8   5   2       12.68       10.79      2.31 o
   9   5   2        0.67       -2.67      2.67 o
  10   5   2       24.69       24.22      4.63 o
  11   5   2       12.30       11.12      4.84 o
  12   5   2        0.91        3.94      4.12 o
 -12   6   2        2.72        0.15      3.90 o
 -11   6   2       20.94       26.95      5.26 o
 -10   6   2        4.54        4.40      3.34 o
  -9   6   2       33.53       30.90      4.58 o
  -8   6   2        6.10        3.77      2.07 o
  -7   6   2       56.01       61.11      3.80 o
  -6   6   2       29.66       32.22      4.47 o
  -5   6   2      332.97      302.11      9.44 o
  -4   6   2      693.54      666.34     16.18 o
  -3   6   2      279.36      298.99     10.36 o
  -2   6   2       39.76       48.95      2.22 o
  -1   6   2      312.21      277.76      4.70 o
   0   6   2      324.25      333.88      4.61 o
   1   6   2      449.70      494.90      6.83 o
   2   6   2     1005.53      965.79     13.31 o
   3   6   2      163.24      168.84      3.99 o
   4   6   2       57.41       62.55      3.18 o
   5   6   2      370.26      362.09      6.99 o
   6   6   2      227.66      231.37      9.81 o
   7   6   2      167.91      165.72      5.80 o
   8   6   2       49.02       48.45      4.36 o
   9   6   2       13.56       15.01      3.87 o
  10   6   2       54.07       39.75      5.37 o
  11   6   2        5.47       -3.14      5.01 o
  12   6   2        3.92        6.84      4.37 o
 -11   7   2       29.27       40.39      6.10 o
 -10   7   2       10.60       18.01      4.48 o
  -9   7   2       44.11       35.25      5.43 o
  -8   7   2       17.82       22.09      7.93 o
  -7   7   2      121.94      128.63      5.59 o
  -6   7   2      141.00      135.05      5.11 o
  -5   7   2      280.63      260.32      8.80 o
  -4   7   2      206.35      193.73      7.10 o
  -3   7   2      111.94      117.81      3.74 o
  -2   7   2      727.79      710.88     10.42 o
  -1   7   2      225.98      230.53      5.75 o
   0   7   2      569.27      585.06      7.42 o
   1   7   2      340.05      345.34      4.97 o
   2   7   2      212.88      220.40      4.49 o
   3   7   2      131.27      125.32      3.03 o
   4   7   2      481.64      463.43      8.65 o
   5   7   2     2330.55     2349.89     40.53 o
   6   7   2      414.17      417.18     15.74 o
   7   7   2      109.03      120.90      5.13 o
   8   7   2       33.04       41.44      4.66 o
   9   7   2       12.64       13.93      5.05 o
  10   7   2       13.08       11.82      3.76 o
  11   7   2       14.99       24.08      4.99 o
 -11   8   2        2.64        5.44      3.71 o
 -10   8   2        6.01        5.39      3.54 o
  -9   8   2       35.22       37.64      4.75 o
  -8   8   2       32.53       32.05      4.37 o
  -7   8   2       39.78       39.01      4.46 o
  -6   8   2       40.80       45.47      4.58 o
  -5   8   2       88.93       81.34      4.60 o
  -4   8   2      515.54      495.60     13.04 o
  -3   8   2      121.15      125.58      3.94 o
  -2   8   2      568.84      555.41      8.70 o
  -1   8   2      225.72      210.23      5.62 o
   0   8   2      316.63      299.50      4.46 o
   1   8   2      491.30      471.55      6.56 o
   2   8   2      703.35      676.82      8.95 o
   3   8   2      294.29      280.14      5.76 o
   4   8   2       60.92       58.12      3.16 o
   5   8   2      283.34      293.70      6.56 o
   6   8   2       78.57       72.45      4.04 o
   7   8   2       39.48       32.41      4.40 o
   8   8   2       16.51       10.75      3.24 o
   9   8   2       83.11       92.44      6.65 o
  10   8   2       13.10       10.08      4.00 o
  11   8   2        2.74        2.22      3.54 o
 -10   9   2        2.86       -0.27      3.10 o
  -9   9   2       16.24       17.33      3.98 o
  -8   9   2       15.09       17.27      3.62 o
  -7   9   2        6.74        2.78      3.50 o
  -6   9   2      105.97      104.62      5.55 o
  -5   9   2       29.04       30.90      3.06 o
  -4   9   2       32.84       33.34      2.89 o
  -3   9   2      115.31      107.67      7.03 o
  -2   9   2      196.34      186.70      8.29 o
  -1   9   2       94.33       91.84      5.34 o
   0   9   2      442.07      411.58      7.51 o
   1   9   2       42.12       40.12      2.92 o
   2   9   2       64.07       63.89      7.76 o
   3   9   2       22.79       23.27      2.15 o
   4   9   2       99.98       98.78      3.96 o
   5   9   2       29.31       28.07      2.65 o
   6   9   2       27.25       18.83      3.15 o
   7   9   2       49.09       49.37      4.54 o
   8   9   2        8.89        7.39      3.07 o
   9   9   2        0.95        1.09      4.79 o
  10   9   2        8.33        9.05      3.75 o
  -9  10   2        2.26        0.65      3.92 o
  -8  10   2        7.55        4.55      3.02 o
  -7  10   2       11.99        8.61      2.73 o
  -6  10   2        9.47        7.47      3.64 o
  -5  10   2        0.37        1.50      2.07 o
  -4  10   2        2.39        4.52      5.28 o
  -3  10   2       48.24       44.86      2.72 o
  -2  10   2      515.11      481.36     15.60 o
  -1  10   2      178.37      182.60      7.54 o
   0  10   2       19.04       20.07      2.67 o
   1  10   2       55.54       49.90      3.04 o
   2  10   2      118.46      123.83      4.16 o
   3  10   2       34.68       34.75      2.67 o
   4  10   2       63.14       59.77      3.80 o
   5  10   2       90.02      104.11      5.29 o
   6  10   2       30.59       35.70      4.03 o
   7  10   2        8.06        2.95      3.43 o
   8  10   2       18.62       19.41      6.09 o
   9  10   2        6.52        7.30      3.47 o
  -9  11   2        7.48        6.97      3.42 o
  -8  11   2        3.80        3.81      3.00 o
  -7  11   2       38.68       45.15      5.55 o
  -6  11   2        8.51        5.29      2.42 o
  -5  11   2       60.22       62.35      5.61 o
  -4  11   2       41.25       39.36      2.90 o
  -3  11   2       47.19       56.39      5.53 o
  -2  11   2       40.59       44.19      4.43 o
  -1  11   2        9.93        7.07      2.48 o
   0  11   2       54.60       56.04      4.07 o
   1  11   2       36.22       37.74      2.61 o
   2  11   2       17.81       17.63      2.44 o
   3  11   2      103.18       97.33      4.15 o
   4  11   2       46.10       54.82      5.20 o
   5  11   2       76.66       75.51      4.49 o
   6  11   2       71.00       69.04      7.29 o
   7  11   2        7.06        5.75      2.76 o
   8  11   2       31.11       35.34      4.26 o
   9  11   2        1.47        3.00      5.27 o
  -7  12   2       22.38       24.38      6.25 o
  -6  12   2       14.13       14.35      5.39 o
  -5  12   2       42.78       38.99      5.85 o
  -4  12   2       36.56       35.38      5.06 o
  -3  12   2        0.13       -2.29      2.29 o
  -2  12   2       11.22       13.39      3.30 o
  -1  12   2       22.07       18.85      3.16 o
   2  12   2      187.71      175.53      8.13 o
   3  12   2       61.77       67.46      5.57 o
   4  12   2       67.62       70.98      6.28 o
   5  12   2       19.32       21.85      4.85 o
   6  12   2       39.61       52.43      4.03 o
   7  12   2       10.56        8.99      5.54 o
  -6  13   2       33.32       39.67      6.60 o
  -5  13   2       16.00       16.53      4.80 o
  -4  13   2        7.50        8.06      3.72 o
  -3  13   2       12.97       11.10      3.44 o
   3  13   2        2.89        2.58      2.62 o
   4  13   2       27.99       33.91      4.66 o
   5  13   2        0.07       -0.94      3.18 o
   6  13   2       12.41       24.10      5.74 o
  -4  14   2        2.96        5.55      3.56 o
  -4 -14   3       12.61       17.66      4.75 o
  -3 -14   3        2.94        1.76      3.28 o
  -2 -14   3        3.62        3.08      2.90 o
  -1 -14   3        0.51        1.08      1.80 o
   0 -14   3       32.07       30.42      2.71 o
   1 -14   3       19.28       16.87      1.47 o
   2 -14   3       31.11       33.61      1.89 o
   3 -14   3        7.85        8.30      1.53 o
   4 -14   3        7.38        4.59      1.74 o
  -6 -13   3       16.38       15.67      2.59 o
  -5 -13   3        5.71        5.49      1.76 o
  -4 -13   3        5.55        7.90      2.85 o
  -3 -13   3       15.77       16.77      3.00 o
  -2 -13   3       10.98       11.91      2.49 o
  -1 -13   3        6.18        9.38      2.15 o
   0 -13   3        4.14        6.04      1.88 o
   1 -13   3        6.00        2.72      1.14 o
   2 -13   3       15.62       16.00      1.58 o
   3 -13   3       24.79       29.53      2.09 o
   4 -13   3        7.89        7.55      2.35 o
   5 -13   3        6.68       11.10      2.23 o
   6 -13   3        3.41        5.65      3.03 o
  -7 -12   3       11.00        8.50      3.04 o
  -6 -12   3       12.50       14.75      2.45 o
  -5 -12   3        5.34        5.08      1.93 o
  -4 -12   3        0.56        0.10      1.37 o
  -3 -12   3        4.22        3.91      1.43 o
  -2 -12   3       17.92       24.04      2.84 o
  -1 -12   3       24.59       24.03      2.63 o
   0 -12   3       21.17       23.97      2.40 o
   1 -12   3       12.66       11.81      1.32 o
   2 -12   3       19.09       14.48      1.46 o
   3 -12   3        3.76        3.39      1.36 o
   4 -12   3       69.38       71.37      3.20 o
   5 -12   3       30.94       40.80      3.11 o
   6 -12   3       17.44       19.23      3.58 o
   7 -12   3       22.46       24.40      4.00 o
  -8 -11   3       17.14       24.24      4.23 o
  -7 -11   3       28.45       35.30      8.50 o
  -6 -11   3       10.56       11.75      2.08 o
  -5 -11   3       12.76        9.54      2.02 o
  -4 -11   3      152.21      152.29      3.99 o
  -3 -11   3       58.00       62.21      3.45 o
  -2 -11   3       18.12       24.79      2.71 o
  -1 -11   3      124.78      134.40     12.49 o
   0 -11   3       31.63       32.22      1.62 o
   1 -11   3        9.54        7.97      1.48 o
   2 -11   3       20.23       21.57      1.68 o
   3 -11   3       27.82       26.11      1.78 o
   4 -11   3       64.32       65.52      2.75 o
   5 -11   3       47.25       53.08      3.33 o
   6 -11   3       15.78       17.68      2.72 o
   7 -11   3        6.05        5.43      2.97 o
   8 -11   3        5.98        7.68      3.17 o
  -9 -10   3       11.02       11.61      3.69 o
  -8 -10   3       43.30       45.27      5.44 o
  -7 -10   3       53.19       53.62      3.80 o
  -6 -10   3       97.78      112.88      5.12 o
  -5 -10   3      169.93      173.46      4.94 o
  -4 -10   3      124.03      122.03      3.74 o
  -3 -10   3       26.79       35.15      1.85 o
  -2 -10   3       30.56       35.31      1.90 o
  -1 -10   3       13.17       18.06      2.06 o
   0 -10   3      113.51      103.91      3.58 o
   1 -10   3       91.54       76.99      2.47 o
   2 -10   3       30.21       24.72      1.68 o
   3 -10   3       10.59       14.18      1.58 o
   4 -10   3      103.09      106.12      3.33 o
   5 -10   3       23.50       23.06      2.11 o
   6 -10   3       10.83       17.40      3.54 o
   7 -10   3       36.86       37.47      4.30 o
   8 -10   3       11.31        5.57      3.15 o
   9 -10   3       37.74       35.28      6.01 o
 -10  -9   3       23.01       17.32      4.73 o
  -9  -9   3        4.23        6.29      4.91 o
  -8  -9   3       62.37       62.30      5.32 o
  -7  -9   3        7.58        8.28      1.84 o
  -6  -9   3        8.61        7.02      1.94 o
  -5  -9   3       67.23       56.93      2.70 o
  -4  -9   3       48.66       45.36      2.23 o
  -3  -9   3       61.69       64.08      2.33 o
  -2  -9   3      131.54      122.20      2.80 o
  -1  -9   3       48.40       48.59      2.05 o
   0  -9   3      271.06      258.18      6.38 o
   1  -9   3       14.55       16.87      1.27 o
   2  -9   3      183.94      178.87      3.93 o
   3  -9   3      116.42      119.23      3.42 o
   4  -9   3       15.04        9.44      1.61 o
   5  -9   3        6.08        3.53      1.49 o
   6  -9   3        2.01        2.16      1.92 o
   7  -9   3       96.58       91.85      5.93 o
   8  -9   3       37.12       36.97      4.65 o
   9  -9   3       22.28       15.04      3.85 o
  10  -9   3        1.43        6.00      5.34 o
 -11  -8   3        4.54        4.89      4.57 o
 -10  -8   3       23.49       23.05      4.58 o
  -9  -8   3       54.68       53.29      5.69 o
  -8  -8   3       27.51       26.00      3.35 o
  -7  -8   3       18.51       17.15      2.34 o
  -6  -8   3      218.15      209.51      8.42 o
  -5  -8   3      114.45      113.99      3.57 o
  -4  -8   3      118.69      116.60      3.38 o
  -3  -8   3       60.53       57.99      2.22 o
  -2  -8   3       26.31       30.45      1.49 o
  -1  -8   3      194.26      189.40      3.80 o
   0  -8   3       94.58      104.05      2.33 o
   1  -8   3       14.98       16.73      1.23 o
   2  -8   3      284.80      266.58      4.70 o
   3  -8   3       14.09        9.70      1.44 o
   4  -8   3      150.22      146.34      4.74 o
   5  -8   3       54.04       52.01      2.66 o
   6  -8   3      205.45      204.05      6.58 o
   7  -8   3      102.11      100.45      6.14 o
   8  -8   3       30.58       25.09      4.07 o
   9  -8   3       93.42       92.70     11.17 o
  10  -8   3       10.10        7.26      3.31 o
  11  -8   3        2.81        5.22      4.57 o
 -11  -7   3       18.46       12.41      5.55 o
 -10  -7   3       23.79       30.77      4.90 o
  -9  -7   3       17.31       17.61      2.80 o
  -8  -7   3      109.88      107.00      4.43 o
  -7  -7   3       69.44       64.19      3.07 o
  -6  -7   3        3.24        4.52      1.49 o
  -5  -7   3       16.82       15.06      1.57 o
  -4  -7   3      247.83      240.75      4.32 o
  -3  -7   3      204.22      195.12      3.51 o
  -2  -7   3      670.02      646.71      8.74 o
  -1  -7   3     1112.71     1055.24     12.90 o
   0  -7   3       67.85       55.87      1.68 o
   1  -7   3      309.27      298.67      4.70 o
   2  -7   3      217.32      222.07      4.03 o
   3  -7   3      277.45      266.35      5.34 o
   4  -7   3      105.92      104.59      3.04 o
   5  -7   3      474.92      471.75     10.47 o
   6  -7   3       95.21       92.70      3.31 o
   7  -7   3        2.65        4.38      1.93 o
   8  -7   3       20.22       18.89      6.57 o
   9  -7   3       23.68       22.99      4.11 o
  10  -7   3       16.12       15.77      3.82 o
  11  -7   3        1.97        5.81      5.01 o
 -12  -6   3       28.68       25.03     12.72 o
 -11  -6   3        1.02        2.86      6.36 o
 -10  -6   3       19.60       22.93      4.95 o
  -9  -6   3       55.61       60.01      4.44 o
  -8  -6   3       86.26       84.49      3.55 o
  -7  -6   3      284.50      269.21      5.95 o
  -6  -6   3      418.75      431.76      6.26 o
  -5  -6   3       71.26       59.59      2.49 o
  -4  -6   3      177.03      176.26      4.17 o
  -3  -6   3      358.46      354.09      5.14 o
  -2  -6   3      401.50      397.43      5.32 o
  -1  -6   3      944.68     1004.42     14.42 o
   0  -6   3      137.11      149.29      2.87 o
   1  -6   3      725.47      674.65      8.78 o
   2  -6   3     1014.57     1020.67     16.78 o
   3  -6   3       94.09       94.93      3.20 o
   4  -6   3      973.58     1007.28     13.18 o
   5  -6   3      271.12      266.84      6.54 o
   6  -6   3      428.34      419.13      7.01 o
   7  -6   3      122.52      115.72      4.81 o
   8  -6   3      115.11      110.37      5.40 o
   9  -6   3       22.97       24.63      3.48 o
  10  -6   3        1.75        0.30      4.28 o
  11  -6   3        0.11        7.84      5.06 o
  12  -6   3        6.59        7.87      5.67 o
 -12  -5   3       14.80       18.15      6.91 o
 -11  -5   3       14.06       11.76      6.47 o
 -10  -5   3       61.56       60.14      5.80 o
  -9  -5   3       44.46       49.53      3.65 o
  -8  -5   3      119.53      110.35      3.83 o
  -7  -5   3       17.86       16.13      1.70 o
  -6  -5   3       57.05       51.98      2.24 o
  -5  -5   3      235.42      238.69      4.04 o
  -4  -5   3       44.97       46.17      1.69 o
  -3  -5   3      741.19      744.01      8.79 o
  -2  -5   3      675.42      684.39      8.98 o
  -1  -5   3      317.43      320.29      4.68 o
   0  -5   3     3664.49     3730.61     41.88 o
   1  -5   3     1013.03     1118.92     12.03 o
   2  -5   3      831.84      856.29      9.72 o
   3  -5   3       37.63       26.63      1.35 o
   4  -5   3     1755.63     1826.99     21.83 o
   5  -5   3      124.01      129.21      3.66 o
   6  -5   3      130.48      130.26      5.42 o
   7  -5   3      526.20      523.27     10.17 o
   8  -5   3       39.56       37.95      3.04 o
   9  -5   3       13.77       18.79      2.79 o
  10  -5   3       11.43       12.99      4.22 o
  11  -5   3       12.09       12.12      5.34 o
  12  -5   3       12.61       26.93      7.61 o
 -12  -4   3       22.62       16.86      7.10 o
 -11  -4   3       15.14       11.04      6.53 o
 -10  -4   3       23.76       30.04      3.78 o
  -9  -4   3      102.75       94.97      4.05 o
  -8  -4   3       30.58       29.93      2.27 o
  -7  -4   3       30.85       30.61      2.00 o
  -6  -4   3       41.18       35.61      1.84 o
  -5  -4   3      298.59      275.56      5.12 o
  -4  -4   3      254.55      279.24      4.46 o
  -3  -4   3     1061.84     1129.52     12.55 o
  -2  -4   3      944.96      915.58     11.26 o
  -1  -4   3      449.65      492.39      6.49 o
   0  -4   3     1219.02     1335.15     14.04 o
   1  -4   3      577.44      552.47     10.67 o
   2  -4   3      212.34      218.00      3.32 o
   3  -4   3       90.96       95.86      2.28 o
   4  -4   3      131.99      159.16      3.67 o
   5  -4   3      270.68      283.42      7.47 o
   6  -4   3      897.77      905.04     10.82 o
   7  -4   3      223.79      212.36      5.24 o
   8  -4   3      265.00      275.75      7.09 o
   9  -4   3      342.97      336.96      8.42 o
  10  -4   3        5.12        6.73      2.81 o
  11  -4   3        0.14        0.07      5.32 o
  12  -4   3       29.54       32.88      7.99 o
 -12  -3   3        8.13        5.64      5.69 o
 -11  -3   3       47.56       52.63      7.30 o
 -10  -3   3       25.24       28.46      5.33 o
  -9  -3   3       36.94       34.57      2.32 o
  -8  -3   3       20.04       17.58      1.98 o
  -7  -3   3      299.53      291.84      9.58 o
  -6  -3   3      124.75      120.62      3.66 o
  -5  -3   3      245.31      292.22      5.52 o
  -4  -3   3     1274.31     1334.88     18.18 o
  -3  -3   3     2969.15     3146.96     39.52 o
  -2  -3   3     1165.71     1182.32     13.90 o
  -1  -3   3     2827.89     2768.38     28.09 o
   0  -3   3      324.69      319.47      4.00 o
   1  -3   3     1752.87     1775.79     18.35 o
   2  -3   3      865.78      844.03      9.75 o
   3  -3   3      925.72      936.73     10.78 o
   4  -3   3     1311.64     1328.71     16.22 o
   5  -3   3      720.85      786.22     10.04 o
   6  -3   3      440.42      449.50      8.95 o
   7  -3   3      160.68      153.29      7.79 o
   8  -3   3      500.84      508.13     11.58 o
   9  -3   3      175.85      187.25      7.65 o
  10  -3   3      103.34       96.14      5.69 o
  11  -3   3       26.74       25.63      4.84 o
  12  -3   3        0.28        1.16      3.46 o
 -13  -2   3        1.90        2.79      5.71 o
 -12  -2   3        0.21       -3.22      3.22 o
 -11  -2   3        9.45       11.81      4.22 o
 -10  -2   3       43.50       33.50      3.86 o
  -9  -2   3       49.49       42.79      3.47 o
  -8  -2   3      178.01      177.57      5.08 o
  -7  -2   3      281.06      262.04      6.23 o
  -6  -2   3      296.77      286.44     12.49 o
  -5  -2   3      118.73      109.22      3.53 o
  -4  -2   3      348.65      365.55      5.89 o
  -3  -2   3      329.28      337.55      5.23 o
  -2  -2   3      272.97      270.22      4.55 o
  -1  -2   3     1980.92     2185.95     24.34 o
   0  -2   3     2974.66     3023.48     33.25 o
   1  -2   3     2852.76     2920.59     29.13 o
   2  -2   3      357.06      353.19      4.48 o
   3  -2   3     1710.18     1821.55     18.98 o
   4  -2   3      756.95      703.45      8.57 o
   5  -2   3      833.35      857.10     12.61 o
   6  -2   3      180.81      197.70      3.93 o
   7  -2   3      202.85      194.10      4.96 o
   8  -2   3       26.85       22.85      2.81 o
   9  -2   3       14.81       21.33      2.90 o
  10  -2   3       26.58       24.26      4.05 o
  11  -2   3        0.01       -3.16      3.16 o
  12  -2   3       30.48       46.55      6.28 o
  13  -2   3        2.12        3.98      5.69 o
 -13  -1   3        6.65        8.63      4.68 o
 -12  -1   3       12.91        9.45      4.15 o
 -11  -1   3        6.29        8.45      3.99 o
 -10  -1   3       24.38       24.21      3.71 o
  -9  -1   3       22.13       18.03      2.79 o
  -8  -1   3      133.54      123.64      4.52 o
  -7  -1   3      328.68      315.58      7.32 o
  -6  -1   3      140.50      130.94      4.44 o
  -5  -1   3      155.70      161.31      3.79 o
  -4  -1   3       91.63       97.31      2.89 o
  -3  -1   3     1929.23     1931.92     24.75 o
  -2  -1   3     1367.33     1356.00     17.91 o
  -1  -1   3     5543.75     5553.23     77.37 o
   0  -1   3    22635.11    23017.25    318.17 o
   1  -1   3    13795.78    14099.07    195.45 o
   2  -1   3       60.20       52.76      1.84 o
   3  -1   3       59.21       55.11      1.45 o
   4  -1   3     2367.65     2381.18     24.92 o
   5  -1   3      253.81      280.12      4.81 o
   6  -1   3      265.99      261.81      5.60 o
   7  -1   3      360.96      377.30      7.38 o
   8  -1   3       59.64       51.54      3.48 o
   9  -1   3      192.12      185.27      8.89 o
  10  -1   3       15.80       13.59      3.93 o
  11  -1   3       64.75       73.07      8.69 o
  12  -1   3       52.81       58.36     13.70 o
  13  -1   3        6.85       12.59      4.87 o
 -13   0   3        0.51       -3.87      3.87 o
 -12   0   3       13.78        8.32      6.59 o
 -11   0   3        4.30        7.49      3.94 o
 -10   0   3       31.10       34.47      5.10 o
  -9   0   3        2.87        2.24      2.16 o
  -8   0   3        4.52        5.39      2.02 o
  -7   0   3      135.76      137.48      4.68 o
  -6   0   3      249.72      294.55      6.56 o
  -5   0   3      192.61      204.79      4.88 o
  -4   0   3       54.29       75.77      2.86 o
  -3   0   3      645.54      664.83      8.77 o
  -2   0   3       56.13       69.18      1.80 o
  -1   0   3      160.72      201.52      3.11 o
   0   0   3       50.11       39.67      1.19 o
   1   0   3     3216.84     3193.02     35.16 o
   2   0   3     6942.21     7052.00     69.48 o
   3   0   3       65.50       80.92      2.21 o
   4   0   3      151.39      156.86      3.14 o
   5   0   3      130.17      134.92      3.91 o
   6   0   3      388.82      369.12      6.62 o
   7   0   3       93.51       90.81      3.89 o
   8   0   3        1.53       -1.70      1.70 o
   9   0   3      348.79      351.79     10.06 o
  10   0   3       18.28       16.58      4.19 o
  11   0   3       15.80       12.17      4.29 o
  12   0   3       49.93       47.28      6.37 o
  13   0   3        1.61        2.48      4.39 o
 -13   1   3        6.40       -1.85      4.15 o
 -12   1   3       13.67        5.71      4.37 o
 -11   1   3        6.18        2.02      3.97 o
 -10   1   3       22.48       20.30      4.65 o
  -9   1   3       23.58       25.76      3.44 o
  -8   1   3      138.02      122.33      5.14 o
  -7   1   3      334.11      319.01      7.32 o
  -6   1   3      135.73      129.90      4.77 o
  -5   1   3      156.19      161.33      4.71 o
  -4   1   3       85.22       98.31      2.98 o
  -3   1   3     1906.73     1903.34     24.77 o
  -2   1   3     1398.61     1405.54     16.11 o
  -1   1   3     5555.29     5530.01     60.24 o
   0   1   3    22543.73    22548.55    246.97 o
   1   1   3    13769.21    13821.03    150.78 o
   2   1   3       60.04       46.99      1.50 o
   3   1   3       56.06       52.13      1.64 o
   4   1   3     2358.29     2350.26     27.16 o
   5   1   3      262.10      288.14      5.91 o
   6   1   3      275.19      262.83      7.25 o
   7   1   3      363.09      369.44      7.92 o
   8   1   3       57.82       54.26      4.16 o
   9   1   3      194.08      211.32     13.31 o
  10   1   3       15.27        7.65      3.76 o
  11   1   3       63.66       81.64     13.37 o
  12   1   3       52.66       66.55      7.19 o
  13   1   3        6.71        6.06      4.43 o
 -13   2   3        2.01       -2.78      4.19 o
 -12   2   3        0.16       -2.22      3.91 o
 -11   2   3        9.24       12.46      4.61 o
 -10   2   3       44.11       44.21      5.46 o
  -9   2   3       49.25       46.50      6.08 o
  -8   2   3      173.89      168.00      5.79 o
  -7   2   3      286.92      262.60      6.50 o
  -6   2   3      298.39      275.16      6.26 o
  -5   2   3      124.65      112.03      4.00 o
  -4   2   3      345.08      367.01      7.52 o
  -3   2   3      344.47      353.44      6.77 o
  -2   2   3      280.61      270.70      4.61 o
  -1   2   3     1965.10     2165.75     27.15 o
   0   2   3     2981.83     3011.23     33.18 o
   1   2   3     2812.36     2872.21     28.99 o
   2   2   3      319.23      325.08      5.33 o
   3   2   3     1714.76     1820.32     23.33 o
   4   2   3      769.31      713.03      9.18 o
   5   2   3      845.02      848.81     12.85 o
   6   2   3      176.20      192.38      6.60 o
   7   2   3      206.97      205.18      5.60 o
   8   2   3       27.14       24.43      3.41 o
   9   2   3       13.34       17.80      4.15 o
  10   2   3       27.39       25.49      7.91 o
  11   2   3        0.00        3.16      3.82 o
  12   2   3       29.55       30.35      5.86 o
  13   2   3        2.22        3.82      6.09 o
 -12   3   3        8.65        1.54      4.30 o
 -11   3   3       48.36       45.54      6.39 o
 -10   3   3       26.35       23.56      4.48 o
  -9   3   3       35.32       29.74      5.22 o
  -8   3   3       21.49       18.16      3.63 o
  -7   3   3      292.35      283.25      6.80 o
  -6   3   3      125.72      125.02      4.11 o
  -5   3   3      242.05      290.90      6.02 o
  -4   3   3     1231.93     1323.73     20.91 o
  -3   3   3     2989.94     3192.99     45.54 o
  -2   3   3     1154.67     1178.78     17.80 o
  -1   3   3     2779.03     2799.68     33.94 o
   0   3   3      325.42      324.78      4.68 o
   1   3   3     1778.58     1794.21     22.13 o
   2   3   3      895.96      870.66     10.33 o
   3   3   3      919.58      928.52     10.33 o
   4   3   3     1331.47     1332.16     14.40 o
   5   3   3      731.14      793.65     11.16 o
   6   3   3      446.87      462.96      8.40 o
   7   3   3      169.31      161.60      4.99 o
   8   3   3      502.27      509.56     14.50 o
   9   3   3      173.42      167.75      8.57 o
  10   3   3      101.55      101.73      7.32 o
  11   3   3       27.07       25.41      7.72 o
  12   3   3        0.30       -0.29      6.49 o
 -12   4   3       22.41       18.97      5.20 o
 -11   4   3       15.23        8.82      4.50 o
 -10   4   3       23.58       31.25      5.13 o
  -9   4   3       99.91       88.41      6.38 o
  -8   4   3       30.93       27.76      3.96 o
  -7   4   3       31.12       28.75      3.77 o
  -6   4   3       43.30       37.91      4.47 o
  -5   4   3      295.15      271.21      6.91 o
  -4   4   3      253.43      269.70      6.39 o
  -3   4   3     1069.33     1127.41     21.80 o
  -2   4   3      934.05      888.20     17.40 o
  -1   4   3      435.98      497.43     11.83 o
   0   4   3     1230.65     1356.33     23.36 o
   1   4   3      573.41      561.79      9.16 o
   2   4   3      210.15      214.94      4.12 o
   3   4   3       89.85       96.85      2.44 o
   4   4   3      137.12      163.86      3.44 o
   5   4   3      266.76      285.38      5.00 o
   6   4   3      889.33      895.17     13.71 o
   7   4   3      223.50      211.22      6.20 o
   8   4   3      265.15      274.34     11.70 o
   9   4   3      349.53      326.98     12.00 o
  10   4   3        5.22        4.03      4.23 o
  11   4   3        0.23       -2.47      3.55 o
  12   4   3       29.11       42.02      6.34 o
 -12   5   3       14.73        9.93      5.57 o
 -11   5   3       13.70        8.91      4.32 o
 -10   5   3       61.40       64.57      6.23 o
  -9   5   3       44.47       46.74      5.18 o
  -8   5   3      125.27      106.69      6.46 o
  -7   5   3       18.57        9.32      4.43 o
  -6   5   3       55.24       58.74      4.31 o
  -5   5   3      232.17      219.71      7.61 o
  -4   5   3       43.84       43.72      4.66 o
  -3   5   3      722.55      745.73     21.78 o
  -2   5   3      684.18      713.63     16.81 o
  -1   5   3      306.27      328.83      8.20 o
   0   5   3     3682.27     3867.11     56.14 o
   1   5   3     1005.18     1128.83     13.16 o
   2   5   3      828.12      861.11     11.95 o
   3   5   3       34.37       25.15      1.65 o
   4   5   3     1754.42     1825.60     23.67 o
   5   5   3      125.04      129.26      3.73 o
   6   5   3      133.35      132.59      4.32 o
   7   5   3      519.80      518.29     11.06 o
   8   5   3       39.06       35.96      3.61 o
   9   5   3       13.44       14.56      3.96 o
  10   5   3       10.73       13.85      5.80 o
  11   5   3       12.90       13.51      5.16 o
  12   5   3       12.79       16.25     10.40 o
 -12   6   3       28.55       37.91      6.23 o
 -11   6   3        1.11        3.06      3.85 o
 -10   6   3       19.57       23.96      5.10 o
  -9   6   3       55.19       53.93      6.91 o
  -8   6   3       85.09       72.00      4.34 o
  -7   6   3      286.49      274.14     13.86 o
  -6   6   3      412.89      411.60     17.23 o
  -5   6   3       71.22       59.60      6.14 o
  -4   6   3      171.81      175.32      9.02 o
  -3   6   3      353.43      347.06     12.74 o
  -2   6   3      415.56      431.01      8.82 o
  -1   6   3      922.38     1034.36     18.28 o
   0   6   3      140.05      154.81      3.29 o
   1   6   3      733.54      696.69      8.75 o
   2   6   3     1004.06      990.47     13.90 o
   3   6   3       97.42       98.22      3.02 o
   4   6   3      989.79     1032.42     15.29 o
   5   6   3      269.51      262.80      5.77 o
   6   6   3      427.97      410.65      9.40 o
   7   6   3      118.35      107.25      7.11 o
   8   6   3      113.30      107.15      6.49 o
   9   6   3       23.78       28.40      4.62 o
  10   6   3        1.80        0.17      3.15 o
  11   6   3        0.13       -3.11      4.58 o
  12   6   3        6.36        4.72      6.92 o
 -11   7   3       18.63       19.31      4.90 o
 -10   7   3       23.59       22.39      4.86 o
  -9   7   3       16.56        8.20      5.75 o
  -8   7   3      109.03      101.90     14.53 o
  -7   7   3       74.50       63.52      4.79 o
  -6   7   3        3.11        2.83      2.26 o
  -5   7   3       16.29       13.46      2.92 o
  -4   7   3      247.42      218.34     10.61 o
  -3   7   3      198.46      191.54      6.75 o
  -2   7   3      675.42      668.08     11.17 o
  -1   7   3     1086.35     1056.37     14.50 o
   0   7   3       70.77       58.44      2.11 o
   1   7   3      312.72      306.51      4.78 o
   2   7   3      211.09      218.74      4.67 o
   3   7   3      275.50      281.00      9.69 o
   4   7   3      109.36       96.06      3.50 o
   5   7   3      476.03      475.96      8.77 o
   6   7   3       98.56       98.04      3.94 o
   7   7   3        2.78        2.92      2.05 o
   8   7   3       20.96       16.47      3.58 o
   9   7   3       23.79       15.84      3.89 o
  10   7   3       16.24       14.66      4.16 o
  11   7   3        2.16        2.87      3.85 o
 -11   8   3        4.65        9.69      4.15 o
 -10   8   3       23.16       18.52      4.28 o
  -9   8   3       55.58       56.32      5.63 o
  -8   8   3       26.77       28.91      4.80 o
  -7   8   3       18.18       17.59      5.94 o
  -6   8   3      214.19      188.39     11.36 o
  -5   8   3      112.10      115.91      8.43 o
  -4   8   3      118.00      108.14      7.70 o
  -3   8   3       59.88       53.61      4.00 o
  -2   8   3       29.01       29.73      2.06 o
  -1   8   3      196.07      197.75      4.14 o
   0   8   3       92.84       97.32      2.82 o
   1   8   3       15.93       23.17      1.72 o
   2   8   3      286.41      277.23      5.54 o
   3   8   3       13.92       10.78      1.64 o
   4   8   3      151.29      147.35      4.35 o
   5   8   3       55.42       53.82      2.96 o
   6   8   3      208.36      214.36      9.33 o
   7   8   3      101.24      100.33      5.96 o
   8   8   3       30.46       23.95      4.54 o
   9   8   3       94.71       88.13      6.54 o
  10   8   3        9.78        8.94      3.82 o
  11   8   3        2.91       -0.50      3.49 o
 -10   9   3       22.33       18.77      4.24 o
  -9   9   3        4.37        1.05      3.35 o
  -8   9   3       62.50       61.92      5.26 o
  -7   9   3        7.15       13.84      5.49 o
  -6   9   3        7.33        2.96      2.26 o
  -5   9   3       65.03       56.13      6.18 o
  -4   9   3       50.26       45.71      5.50 o
  -3   9   3       66.42       79.17      6.23 o
  -2   9   3      136.31      128.16      7.07 o
  -1   9   3       50.13       46.08      4.17 o
   0   9   3      264.28      265.08      9.32 o
   1   9   3       14.55       17.56      3.13 o
   2   9   3      181.66      175.83      4.77 o
   3   9   3      113.68      117.83      4.12 o
   4   9   3       15.79        9.50      1.90 o
   5   9   3        6.96        3.14      2.65 o
   6   9   3        2.37        3.97      1.94 o
   7   9   3       96.95       88.12      5.63 o
   8   9   3       35.70       40.65      4.73 o
   9   9   3       22.04       15.06      3.92 o
  10   9   3        1.49       -2.98      2.98 o
  -9  10   3       10.84        9.20      3.62 o
  -8  10   3       43.66       45.94      6.80 o
  -7  10   3       54.62       56.70      7.53 o
  -6  10   3       98.34      105.86     10.49 o
  -5  10   3      169.39      166.99      6.45 o
  -4  10   3      128.61      142.91      8.59 o
  -3  10   3       28.25       38.03      4.73 o
  -2  10   3       30.04       34.54      4.29 o
  -1  10   3       14.14       16.16      3.14 o
   0  10   3      108.85      106.94      5.67 o
   1  10   3       91.24       81.33      3.48 o
   2  10   3       27.37       27.03      2.38 o
   3  10   3        9.67       11.62      2.12 o
   4  10   3      104.76      112.51      4.92 o
   5  10   3       23.54       23.29      3.05 o
   6  10   3       10.53       13.16      2.88 o
   7  10   3       36.52       38.72      4.13 o
   8  10   3       10.83       14.18      3.45 o
   9  10   3       37.67       36.37      6.01 o
  -8  11   3       17.70       24.59      6.42 o
  -7  11   3       28.41       35.31      6.23 o
  -6  11   3       10.77       14.49      2.80 o
  -5  11   3       12.77        8.87      2.46 o
  -4  11   3      152.07      151.35      8.90 o
  -3  11   3       56.72       66.67      5.81 o
  -2  11   3       18.45       21.03      3.75 o
  -1  11   3      122.03      134.25      7.00 o
   0  11   3       32.08       32.06      3.49 o
   1  11   3       10.75        5.64      2.27 o
   2  11   3       19.88       20.80      2.27 o
   3  11   3       27.07       26.20      3.36 o
   4  11   3       64.50       59.35      3.79 o
   5  11   3       46.87       44.21      3.64 o
   6  11   3       15.66       19.15      3.07 o
   7  11   3        5.75        5.36      5.41 o
   8  11   3        5.80        5.33      3.08 o
  -7  12   3       11.09        5.90      5.22 o
  -6  12   3       12.46        8.08      4.82 o
  -5  12   3        5.18        5.39      4.03 o
  -4  12   3        0.71       -2.74      2.74 o
  -3  12   3        3.88        5.06      3.02 o
  -2  12   3       18.46       19.11      3.63 o
  -1  12   3       23.94       23.28      3.54 o
   0  12   3       21.12       27.91      3.47 o
   2  12   3       19.02       16.63      3.51 o
   3  12   3        3.58        2.22      2.67 o
   4  12   3       69.44       77.93      6.79 o
   5  12   3       31.24       49.11      4.91 o
   6  12   3       17.57       22.62      3.10 o
   7  12   3       22.23       30.64      3.79 o
  -6  13   3       15.64       16.46      5.48 o
  -5  13   3        5.40       -1.41      3.51 o
  -4  13   3        5.54        4.24      3.54 o
  -3  13   3       15.12       15.36      3.79 o
  -2  13   3       11.02        6.72      2.81 o
   4  13   3        8.14        8.41      3.54 o
   5  13   3        6.89       15.08      4.22 o
   6  13   3        3.41        2.97      4.24 o
  -4  14   3       12.89       15.08      4.47 o
  -4 -14   4        5.96        1.36      4.00 o
  -3 -14   4        1.59        7.19      3.72 o
  -2 -14   4       17.59       29.14      4.02 o
  -1 -14   4       11.77        9.37      2.33 o
   0 -14   4        3.44        4.70      1.91 o
   1 -14   4       13.54       12.94      1.49 o
   2 -14   4       10.87       12.30      1.62 o
   3 -14   4        9.73        8.87      1.82 o
   4 -14   4        6.69        7.84      1.99 o
  -6 -13   4        8.14        8.69      2.34 o
  -5 -13   4        3.47        8.95      1.97 o
  -4 -13   4        8.80        7.63      1.60 o
  -3 -13   4       12.06       19.72      4.47 o
  -2 -13   4        4.08        2.62      2.06 o
  -1 -13   4        2.17        1.06      2.10 o
   0 -13   4       33.67       43.22      2.10 o
   1 -13   4        1.40        1.98      1.21 o
   2 -13   4        4.17        3.40      1.27 o
   3 -13   4       44.17       48.95      2.59 o
   4 -13   4       35.05       35.61      2.86 o
   5 -13   4        1.51        2.32      1.91 o
   6 -13   4        7.09       12.00      5.56 o
  -7 -12   4        2.11        2.42      2.75 o
  -6 -12   4       29.36       30.54      2.57 o
  -5 -12   4       34.03       44.97      3.28 o
  -4 -12   4        0.10        1.00      1.48 o
  -3 -12   4       12.10       16.75      1.62 o
  -2 -12   4       34.32       46.22      3.78 o
  -1 -12   4       24.62       29.33      3.03 o
   0 -12   4       11.20       15.91      1.42 o
   1 -12   4        2.98        1.98      1.19 o
   2 -12   4      107.97      107.55      3.38 o
   3 -12   4       57.85       54.87      2.44 o
   4 -12   4       45.43       49.66      2.63 o
   5 -12   4       29.15       38.74      4.44 o
   6 -12   4       12.23        5.49      2.74 o
   7 -12   4        2.34        7.27      2.86 o
  -8 -11   4        8.93       11.79      3.73 o
  -7 -11   4        6.07       13.93      2.73 o
  -6 -11   4       29.62       27.38      2.97 o
  -5 -11   4       20.90       19.49      3.26 o
  -4 -11   4       22.17       23.58      2.28 o
  -3 -11   4       36.02       32.15      1.97 o
  -2 -11   4       18.30       18.39      1.45 o
  -1 -11   4       16.39       11.94      1.18 o
   0 -11   4       20.63       22.91      1.49 o
   1 -11   4       33.57       30.33      1.80 o
   2 -11   4       46.61       39.35      2.14 o
   3 -11   4        3.10        2.11      1.34 o
   4 -11   4        6.54        7.12      1.97 o
   5 -11   4       20.52       22.99      3.88 o
   6 -11   4       35.11       30.40      4.08 o
   7 -11   4       18.28       28.30      4.19 o
   8 -11   4       27.55       35.72      4.85 o
  -9 -10   4       14.98       21.53      4.26 o
  -8 -10   4        2.97        4.07      2.38 o
  -7 -10   4        5.15        3.35      2.07 o
  -6 -10   4        1.30        2.97      2.04 o
  -5 -10   4       53.66       61.89      3.19 o
  -4 -10   4       11.19       10.65      1.55 o
  -3 -10   4        9.27        7.34      1.29 o
  -2 -10   4       10.58       10.69      1.20 o
  -1 -10   4       18.11       13.05      1.21 o
   0 -10   4       42.01       39.23      1.81 o
   1 -10   4      104.13      100.59      2.80 o
   2 -10   4      381.75      368.48      6.65 o
   3 -10   4       21.76       23.17      1.90 o
   4 -10   4       27.28       32.96      2.35 o
   5 -10   4       10.01       13.13      2.81 o
   6 -10   4        4.32        4.30      2.01 o
   7 -10   4       12.15       11.33      3.13 o
   8 -10   4        7.28       10.75      6.51 o
   9 -10   4       26.85       26.68      4.59 o
 -10  -9   4        3.61        3.96      3.37 o
  -9  -9   4       11.53       11.12      3.01 o
  -8  -9   4       36.96       37.00      3.77 o
  -7  -9   4       10.73       14.23      2.62 o
  -6  -9   4        2.25        1.75      2.02 o
  -5  -9   4       92.29       91.23      3.64 o
  -4  -9   4      144.34      137.80      3.76 o
  -3  -9   4      345.59      361.62      6.19 o
  -2  -9   4      171.24      154.55      5.42 o
  -1  -9   4       11.86        9.90      1.16 o
   0  -9   4      758.72      727.32     12.20 o
   1  -9   4      180.24      170.73      3.63 o
   2  -9   4        9.85        8.96      1.31 o
   3  -9   4       86.21       90.32      3.18 o
   4  -9   4       30.94       23.80      2.09 o
   5  -9   4       10.33        5.79      1.79 o
   6  -9   4       38.88       44.84      3.42 o
   7  -9   4       15.19       19.42      3.63 o
   8  -9   4       22.76       16.74      3.68 o
   9  -9   4        7.89       11.29      3.68 o
  10  -9   4       28.62       31.83     12.41 o
 -10  -8   4        1.41        3.63      4.14 o
  -9  -8   4        6.12       15.29      3.17 o
  -8  -8   4       73.85       76.11      6.94 o
  -7  -8   4       29.42       36.47      2.96 o
  -6  -8   4       93.81       95.51      4.85 o
  -5  -8   4      115.35      124.35      3.82 o
  -4  -8   4      742.76      740.57     10.78 o
  -3  -8   4      437.60      428.02      6.85 o
  -2  -8   4      221.99      225.65      6.37 o
  -1  -8   4       96.28      111.45      2.85 o
   0  -8   4      152.12      155.79      3.21 o
   1  -8   4       35.61       24.37      1.47 o
   2  -8   4      373.84      345.63      6.52 o
   3  -8   4       58.86       51.75      2.28 o
   4  -8   4      192.61      173.11      4.64 o
   5  -8   4      158.26      158.19      4.78 o
   6  -8   4       63.08       64.91      3.94 o
   7  -8   4       62.68       45.62      4.52 o
   8  -8   4      199.02      185.25      8.82 o
   9  -8   4        2.01        5.33      2.96 o
  10  -8   4        0.02        0.41      2.74 o
 -11  -7   4        8.42        5.69      4.68 o
 -10  -7   4       36.43       34.15      6.35 o
  -9  -7   4        4.17        8.11      2.45 o
  -8  -7   4       69.07       68.80      3.76 o
  -7  -7   4      142.48      140.54      4.44 o
  -6  -7   4      183.02      176.59      4.62 o
  -5  -7   4      117.52      105.63      3.12 o
  -4  -7   4      147.87      149.66      3.42 o
  -3  -7   4      623.77      621.98      8.08 o
  -2  -7   4      330.97      344.60      5.48 o
  -1  -7   4      519.90      509.80      6.37 o
   0  -7   4      232.11      232.08      4.06 o
   1  -7   4       92.50       83.61      2.33 o
   2  -7   4       97.89       99.53      2.70 o
   3  -7   4       71.77       70.95      2.21 o
   4  -7   4      255.26      249.05      4.89 o
   5  -7   4       70.24       68.55      2.94 o
   6  -7   4      134.51      125.88      4.67 o
   7  -7   4       74.59       78.84      4.46 o
   8  -7   4       52.06       42.54      3.94 o
   9  -7   4        0.38       -2.40      2.52 o
  10  -7   4       37.68       43.20      5.90 o
  11  -7   4       19.80       23.72      6.63 o
 -11  -6   4       21.30       28.25      5.11 o
 -10  -6   4        3.16        9.06      2.92 o
  -9  -6   4       29.65       29.34      3.21 o
  -8  -6   4       96.40       93.78      4.23 o
  -7  -6   4       40.65       45.55      4.01 o
  -6  -6   4      183.87      175.56      4.22 o
  -5  -6   4      183.95      183.55      3.55 o
  -4  -6   4      218.32      212.04      4.16 o
  -3  -6   4       95.78      103.52      2.86 o
  -2  -6   4      841.94      889.95     11.51 o
  -1  -6   4      433.31      457.82      7.17 o
   0  -6   4      282.87      345.43      5.26 o
   1  -6   4        8.11        9.41      1.69 o
   2  -6   4      268.01      266.19      7.27 o
   3  -6   4       60.86       58.57      2.02 o
   4  -6   4      390.79      412.57      6.15 o
   5  -6   4      121.52      120.97      4.52 o
   6  -6   4      463.32      461.14      8.34 o
   7  -6   4       10.80        8.71      2.66 o
   8  -6   4       74.68       76.54      4.68 o
   9  -6   4        9.46        9.37      2.74 o
  10  -6   4       17.20       12.78      4.14 o
  11  -6   4        5.41        4.78      3.93 o
 -12  -5   4        8.08        1.52      5.36 o
 -11  -5   4       17.20       19.34      4.62 o
 -10  -5   4       21.99       29.25      5.28 o
  -9  -5   4      110.54       92.67      4.82 o
  -8  -5   4       11.63       10.00      1.86 o
  -7  -5   4        9.21        4.74      1.44 o
  -6  -5   4       46.37       53.98      2.33 o
  -5  -5   4      264.49      249.80      4.59 o
  -4  -5   4      547.56      568.61      7.55 o
  -3  -5   4      134.79      143.84      5.45 o
  -2  -5   4      192.95      161.34      2.73 o
  -1  -5   4     1276.89     1348.63     16.21 o
   0  -5   4      255.52      264.47      4.26 o
   1  -5   4      301.84      368.67      5.45 o
   2  -5   4      748.01      811.17      9.49 o
   3  -5   4      288.45      296.60      4.64 o
   4  -5   4       57.19       58.09      2.17 o
   5  -5   4       96.35       98.52      3.28 o
   6  -5   4       84.46       82.86      3.31 o
   7  -5   4      284.08      303.42      7.39 o
   8  -5   4      138.92      123.40      5.76 o
   9  -5   4       91.40      103.09      6.87 o
  10  -5   4        3.09        4.53      3.37 o
  11  -5   4        6.59        7.99      3.88 o
  12  -5   4        8.08       16.74      7.07 o
 -12  -4   4        7.72        8.34      6.42 o
 -11  -4   4       20.73       18.30      4.56 o
 -10  -4   4        2.54       -1.24      1.91 o
  -9  -4   4       16.63       17.96      2.47 o
  -8  -4   4       30.76       32.59      2.44 o
  -7  -4   4      320.73      320.14      5.88 o
  -6  -4   4      456.85      432.98      6.81 o
  -5  -4   4      167.28      149.73      4.23 o
  -4  -4   4      572.87      534.26      8.76 o
  -3  -4   4      549.11      548.19      7.65 o
  -2  -4   4      395.98      427.91      5.56 o
  -1  -4   4      333.93      412.27      5.86 o
   0  -4   4      725.42      790.75     18.52 o
   1  -4   4     3195.09     3394.28     34.29 o
   2  -4   4      590.03      606.23      7.96 o
   3  -4   4      764.13      737.86      8.88 o
   4  -4   4      645.02      672.04      8.55 o
   5  -4   4      102.08      109.43      3.80 o
   6  -4   4      141.53      139.29      4.12 o
   7  -4   4       56.74       55.05      2.94 o
   8  -4   4      124.62      128.60      4.92 o
   9  -4   4      108.50      103.84      4.86 o
  10  -4   4       18.80       21.88      3.68 o
  11  -4   4        6.07        6.88      4.07 o
  12  -4   4        7.04        0.28      5.39 o
 -12  -3   4       11.25        2.53      5.88 o
 -11  -3   4       95.89      101.68      6.23 o
 -10  -3   4        2.11        3.07      2.77 o
  -9  -3   4       41.99       43.08      3.10 o
  -8  -3   4      239.06      222.89      7.01 o
  -7  -3   4       16.85       13.71      2.19 o
  -6  -3   4      337.73      320.49      6.26 o
  -5  -3   4      370.51      391.53      6.74 o
  -4  -3   4      190.68      165.91      3.67 o
  -3  -3   4      859.00      918.03     12.85 o
  -2  -3   4     1474.35     1500.95     17.52 o
  -1  -3   4      671.99      588.53      7.67 o
   0  -3   4     1836.76     1823.23     21.69 o
   1  -3   4      666.31      740.24      8.32 o
   2  -3   4       60.80       60.01      1.68 o
   3  -3   4     1341.61     1425.66     15.46 o
   4  -3   4      473.69      448.81      6.80 o
   5  -3   4      430.39      461.72      9.65 o
   6  -3   4      608.19      596.36     11.32 o
   7  -3   4        0.46       -0.79      1.43 o
   8  -3   4      204.07      203.01      6.57 o
   9  -3   4       91.52       84.00      4.46 o
  10  -3   4       23.85       27.42      3.81 o
  11  -3   4       27.49       31.66      5.28 o
  12  -3   4        6.96        3.62      4.14 o
 -12  -2   4       26.02       27.90      9.52 o
 -11  -2   4       40.27       36.37      5.51 o
 -10  -2   4       55.43       47.03      3.82 o
  -9  -2   4       22.88       17.85      2.73 o
  -8  -2   4      118.58      122.14      5.23 o
  -7  -2   4       15.17       17.38      2.34 o
  -6  -2   4      727.72      720.67     13.88 o
  -5  -2   4      309.57      319.36      6.50 o
  -4  -2   4      142.49      139.94      3.77 o
  -3  -2   4      376.79      387.23      5.92 o
  -2  -2   4     1274.64     1237.07     16.38 o
  -1  -2   4      938.09     1035.06     13.58 o
   0  -2   4     1625.14     1686.26     21.35 o
   1  -2   4      570.98      590.48      7.49 o
   2  -2   4     4854.22     4757.04     53.56 o
   3  -2   4      152.31      168.11      3.62 o
   4  -2   4       29.59       22.04      1.29 o
   5  -2   4      694.86      687.90     15.75 o
   6  -2   4      327.75      343.62      5.96 o
   7  -2   4       14.02       16.88      2.05 o
   8  -2   4      139.11      141.29      5.10 o
   9  -2   4      124.89      132.42      6.14 o
  10  -2   4       53.37       59.31      6.28 o
  11  -2   4       47.36       44.87      5.88 o
  12  -2   4        5.91        5.01      7.43 o
 -13  -1   4        3.19       -0.91      5.46 o
 -12  -1   4       16.54       27.28      5.76 o
 -11  -1   4       73.66       71.91      6.88 o
 -10  -1   4       35.21       35.27      3.58 o
  -9  -1   4       93.79       86.06      4.47 o
  -8  -1   4      278.37      270.52      8.96 o
  -7  -1   4      401.68      416.46     10.25 o
  -6  -1   4      727.38      741.12     12.42 o
  -5  -1   4       19.56       15.86      1.73 o
  -4  -1   4      758.68      748.79     10.33 o
  -3  -1   4     1056.07     1091.07     15.15 o
  -2  -1   4     1333.26     1261.85     16.89 o
  -1  -1   4      813.54      794.91     11.05 o
   0  -1   4      103.11      118.74      2.64 o
   1  -1   4    15593.51    15656.31    217.09 o
   2  -1   4     1033.39     1120.29     13.56 o
   3  -1   4     1840.96     1766.38     17.40 o
   4  -1   4      622.41      613.35      7.15 o
   5  -1   4       26.61       22.54      1.60 o
   6  -1   4      164.53      174.61      4.38 o
   7  -1   4      128.23      127.29      4.22 o
   8  -1   4      136.30      136.64      9.89 o
   9  -1   4       12.09       15.74      3.98 o
  10  -1   4       81.28       88.15      8.42 o
  11  -1   4       30.76       43.79      5.78 o
  12  -1   4       10.98       13.05      7.73 o
 -13   0   4        0.71       -4.07      4.07 o
 -12   0   4        3.27        0.60      4.61 o
 -11   0   4       23.74       28.97      5.54 o
 -10   0   4        0.28        2.11      3.72 o
  -9   0   4      113.97      123.10      5.36 o
  -8   0   4      228.42      240.00     14.15 o
  -7   0   4      719.19      701.67     14.18 o
  -6   0   4      726.56      644.44     11.11 o
  -5   0   4      264.82      253.52      5.65 o
  -4   0   4      894.39      850.44     13.47 o
  -3   0   4     1384.23     1387.08     16.97 o
  -2   0   4       23.76       20.25      1.14 o
  -1   0   4     1650.40     1553.15     17.89 o
   0   0   4      133.13      126.10      2.84 o
   1   0   4    15264.88    15215.90    164.31 o
   2   0   4      184.23      248.40      4.09 o
   3   0   4      901.72      862.51     10.05 o
   4   0   4      674.24      622.85      7.19 o
   5   0   4     1138.84     1253.38     15.98 o
   6   0   4      270.92      261.93      6.07 o
   7   0   4      268.27      285.60      7.79 o
   8   0   4        0.67       -0.83      1.64 o
   9   0   4      132.88      124.71      7.16 o
  10   0   4      178.69      198.72      9.72 o
  11   0   4       42.01       35.08      8.01 o
  12   0   4        1.04       -3.37      3.61 o
  13   0   4        0.64        2.72      4.51 o
 -13   1   4        3.20        4.47      6.53 o
 -12   1   4       17.00       17.73      5.17 o
 -11   1   4       75.07       82.25     16.11 o
 -10   1   4       34.88       37.41      5.18 o
  -9   1   4       91.70       90.43      6.44 o
  -8   1   4      279.48      276.61      8.81 o
  -7   1   4      398.15      401.46      9.88 o
  -6   1   4      748.38      770.85     14.33 o
  -5   1   4       21.24       23.43      3.09 o
  -4   1   4      782.85      777.97     13.64 o
  -3   1   4     1083.20     1107.93     15.22 o
  -2   1   4     1370.11     1289.89     15.17 o
  -1   1   4      835.63      821.31      9.94 o
   0   1   4      114.73      131.80      2.44 o
   1   1   4    15653.34    15596.49    168.29 o
   2   1   4     1032.21     1131.86     12.31 o
   3   1   4     1882.02     1798.12     20.71 o
   4   1   4      629.75      619.11      9.68 o
   5   1   4       28.74       24.35      1.93 o
   6   1   4      156.29      163.33      4.76 o
   7   1   4      129.75      132.91      4.61 o
   8   1   4      137.99      131.98      5.88 o
   9   1   4       12.12       18.07      3.99 o
  10   1   4       82.55       90.24      7.04 o
  11   1   4       30.47       43.15     11.61 o
  12   1   4       10.64        9.63      6.51 o
 -12   2   4       26.02       26.34      5.83 o
 -11   2   4       40.83       46.02      6.08 o
 -10   2   4       54.69       68.63      8.52 o
  -9   2   4       22.42       21.86      4.31 o
  -8   2   4      120.23      119.83      5.71 o
  -7   2   4       14.28       14.86      2.72 o
  -6   2   4      735.96      739.22     13.98 o
  -5   2   4      306.11      312.54      7.36 o
  -4   2   4      136.83      137.67      4.28 o
  -3   2   4      385.02      390.22      7.57 o
  -2   2   4     1276.26     1231.39     18.87 o
  -1   2   4      903.94     1003.69     13.58 o
   0   2   4     1628.89     1697.99     21.51 o
   1   2   4      543.46      558.75      9.47 o
   2   2   4     4863.04     4849.62     58.16 o
   3   2   4      143.01      153.50      3.61 o
   4   2   4       30.72       24.96      1.74 o
   5   2   4      709.90      710.72      9.48 o
   6   2   4      333.45      342.29      7.12 o
   7   2   4       12.98       10.90      2.08 o
   8   2   4      137.98      136.59      8.81 o
   9   2   4      124.50      135.81      7.64 o
  10   2   4       50.83       49.52      5.96 o
  11   2   4       49.41       43.40      5.97 o
  12   2   4        5.92        6.89      4.16 o
 -12   3   4       11.36        9.09      5.64 o
 -11   3   4       95.26       83.94      7.51 o
 -10   3   4        2.32        2.10      3.61 o
  -9   3   4       42.63       42.18      6.33 o
  -8   3   4      233.13      216.89     12.81 o
  -7   3   4       16.11        9.26      2.33 o
  -6   3   4      341.02      310.45      7.85 o
  -5   3   4      371.55      404.30      8.59 o
  -4   3   4      195.13      161.37      4.59 o
  -3   3   4      856.18      894.44     14.74 o
  -2   3   4     1471.02     1490.72     22.44 o
  -1   3   4      670.26      587.16      9.61 o
   0   3   4     1839.54     1815.05     26.41 o
   1   3   4      631.84      699.76     11.44 o
   2   3   4       56.36       54.11      1.97 o
   3   3   4     1344.55     1398.41     18.67 o
   4   3   4      476.15      451.18      6.59 o
   5   3   4      428.20      451.73      6.88 o
   6   3   4      599.96      578.93     10.22 o
   7   3   4        0.38        0.13      2.02 o
   8   3   4      209.15      221.73      9.03 o
   9   3   4       92.63       92.87      6.81 o
  10   3   4       24.94       26.90      4.98 o
  11   3   4       26.85       36.85      5.72 o
  12   3   4        6.77       18.55      5.19 o
 -12   4   4        7.87        2.89      4.26 o
 -11   4   4       20.58       16.54      4.88 o
 -10   4   4        2.77       -1.42      2.89 o
  -9   4   4       15.46       23.95      8.92 o
  -8   4   4       31.95       32.71      6.28 o
  -7   4   4      316.43      303.11     14.96 o
  -6   4   4      452.13      425.21      9.90 o
  -5   4   4      168.64      161.48      6.24 o
  -4   4   4      562.74      538.78     12.72 o
  -3   4   4      550.34      551.65     12.31 o
  -2   4   4      403.28      423.60      9.68 o
  -1   4   4      333.94      405.31      8.94 o
   0   4   4      738.47      817.30     21.43 o
   1   4   4     3163.47     3413.20     57.62 o
   2   4   4      590.98      588.22     12.25 o
   3   4   4      748.66      720.36     10.55 o
   4   4   4      635.67      650.81     10.04 o
   5   4   4      100.88      106.40      3.34 o
   6   4   4      145.74      144.76      5.39 o
   7   4   4       58.93       53.75      4.72 o
   8   4   4      122.93      111.94      6.88 o
   9   4   4      109.66      102.05      6.97 o
  10   4   4       18.32       15.98      4.21 o
  11   4   4        6.55        7.37      3.86 o
  12   4   4        7.07       13.74      4.85 o
 -12   5   4        7.74        9.03      4.51 o
 -11   5   4       16.92       15.74      4.61 o
 -10   5   4       21.46       20.66      4.49 o
  -9   5   4      108.67      106.11     11.58 o
  -8   5   4       12.57        1.08      4.33 o
  -7   5   4        9.49        2.27      3.58 o
  -6   5   4       48.70       60.46      6.70 o
  -5   5   4      268.38      243.91      7.21 o
  -4   5   4      545.07      563.38     15.69 o
  -3   5   4      138.42      137.41      7.40 o
  -2   5   4      194.65      165.63      7.40 o
  -1   5   4     1281.79     1392.16     32.88 o
   0   5   4      249.56      272.05      6.30 o
   1   5   4      291.07      354.82      8.09 o
   2   5   4      741.43      807.01     15.78 o
   3   5   4      295.88      295.07      5.59 o
   4   5   4       60.45       60.86      2.61 o
   5   5   4       94.09       96.15      3.31 o
   6   5   4       87.31       93.59      3.37 o
   7   5   4      286.74      304.88     23.50 o
   8   5   4      140.94      130.75     10.47 o
   9   5   4       93.57       96.39      6.84 o
  10   5   4        2.90        4.92      3.39 o
  11   5   4        6.65        6.03      7.77 o
  12   5   4        7.99        8.27      5.05 o
 -11   6   4       21.39       29.67      5.46 o
 -10   6   4        3.26        6.05      3.59 o
  -9   6   4       30.28       27.05      4.53 o
  -8   6   4       95.14       94.09      9.34 o
  -7   6   4       41.07       33.53      6.23 o
  -6   6   4      186.65      185.32     10.63 o
  -5   6   4      184.66      173.26     10.00 o
  -4   6   4      222.31      215.08     10.37 o
  -3   6   4       94.13      107.16      6.84 o
  -2   6   4      844.19      900.25     41.30 o
  -1   6   4      443.17      472.16     16.80 o
   0   6   4      285.17      358.48      7.72 o
   1   6   4        7.15        9.86      1.61 o
   2   6   4      265.60      262.16      5.22 o
   3   6   4       58.66       58.55      2.52 o
   4   6   4      385.59      402.34     10.40 o
   5   6   4      122.04      120.14      3.90 o
   6   6   4      463.44      471.14     10.75 o
   7   6   4       11.02       12.26      2.49 o
   8   6   4       70.68       76.33      8.64 o
   9   6   4        9.33       11.13      3.62 o
  10   6   4       17.66       14.07      4.19 o
  11   6   4        5.73        1.53      3.48 o
 -11   7   4        8.04        9.03      8.57 o
 -10   7   4       36.46       30.77      5.20 o
  -9   7   4        4.38        7.46      3.32 o
  -8   7   4       68.41       67.96     10.42 o
  -7   7   4      141.30      144.44     10.65 o
  -6   7   4      181.25      165.00     10.61 o
  -5   7   4      116.65       99.01      8.22 o
  -4   7   4      152.81      139.54      8.59 o
  -3   7   4      628.70      623.61     19.74 o
  -2   7   4      330.05      341.91     19.53 o
  -1   7   4      521.33      513.52     10.51 o
   0   7   4      235.33      243.66      5.26 o
   1   7   4       87.53       82.31      2.44 o
   2   7   4       97.07       97.73      4.13 o
   3   7   4       72.14       69.92      4.70 o
   4   7   4      250.09      247.99      5.68 o
   5   7   4       68.29       72.09      4.24 o
   6   7   4      139.60      140.48      4.58 o
   7   7   4       73.65       69.64      5.48 o
   8   7   4       52.72       44.20      5.28 o
   9   7   4        0.25        0.67      2.91 o
  10   7   4       37.59       42.88      5.54 o
  11   7   4       19.98       22.51      7.06 o
 -10   8   4        1.38        2.00      3.26 o
  -9   8   4        6.70        8.85      3.62 o
  -8   8   4       72.94       67.57      5.53 o
  -7   8   4       30.77       34.89      6.23 o
  -6   8   4       89.89       69.81      7.52 o
  -5   8   4      114.12      129.71      8.83 o
  -4   8   4      755.16      728.10     23.58 o
  -3   8   4      431.85      395.51     15.06 o
  -2   8   4      219.11      214.45      7.40 o
  -1   8   4       96.26      109.56      4.62 o
   0   8   4      154.32      157.24      4.81 o
   1   8   4       36.59       27.15      1.89 o
   2   8   4      374.91      349.24      6.67 o
   3   8   4       55.83       53.95      2.74 o
   4   8   4      192.75      187.68      6.69 o
   5   8   4      162.35      165.51      4.89 o
   6   8   4       59.69       62.07      3.74 o
   7   8   4       60.41       50.74      5.20 o
   8   8   4      197.88      203.12      8.83 o
   9   8   4        1.73        1.42      3.21 o
  10   8   4        0.02        1.33      3.32 o
 -10   9   4        3.79       -6.04      7.47 o
  -9   9   4       12.22       10.90      3.80 o
  -8   9   4       36.23       36.32      4.50 o
  -7   9   4       11.15       14.13      3.11 o
  -6   9   4        2.37        3.23      3.72 o
  -5   9   4       92.64       85.35      7.63 o
  -4   9   4      143.37      149.24      9.02 o
  -3   9   4      348.90      373.94     14.14 o
  -2   9   4      168.21      140.69      7.99 o
  -1   9   4       10.90        4.78      2.86 o
   0   9   4      754.83      726.77     20.68 o
   1   9   4      179.85      172.37      7.49 o
   2   9   4       11.14        8.96      1.71 o
   3   9   4       84.54       87.49      3.70 o
   4   9   4       31.02       28.53      2.58 o
   5   9   4       10.53        3.74      1.86 o
   6   9   4       40.09       40.55      3.25 o
   7   9   4       14.78       13.77      3.19 o
   8   9   4       22.44       22.11      3.92 o
   9   9   4        8.47       13.10      7.51 o
  10   9   4       28.75       23.66      4.53 o
  -9  10   4       15.21       17.52      4.12 o
  -8  10   4        2.97        5.21      3.96 o
  -7  10   4        5.49        4.48      2.89 o
  -6  10   4        1.49        9.05      2.79 o
  -5  10   4       52.89       66.01      7.00 o
  -4  10   4       11.94        6.39      3.44 o
  -3  10   4        8.92       10.91      3.61 o
  -2  10   4       10.16        4.80      3.04 o
  -1  10   4       17.94       11.85      3.14 o
   0  10   4       41.80       44.73      4.12 o
   1  10   4      103.47      101.28      5.88 o
   2  10   4      378.60      357.87      8.85 o
   3  10   4       21.78       22.01      2.62 o
   4  10   4       27.47       29.45      3.02 o
   5  10   4        9.97       14.03      2.63 o
   6  10   4        4.47        2.80      2.44 o
   7  10   4       11.74       16.35      3.38 o
   8  10   4        7.72       13.52      4.62 o
   9  10   4       27.48       36.72      5.20 o
  -8  11   4        8.86       10.34      4.05 o
  -7  11   4        6.67       11.27      8.48 o
  -6  11   4       29.47       31.26     12.57 o
  -5  11   4       20.76       18.04      4.67 o
  -4  11   4       23.05       27.61      4.96 o
  -3  11   4       35.40       29.65      4.43 o
  -2  11   4       17.87       17.98      3.84 o
  -1  11   4       15.62       13.77      3.25 o
   0  11   4       19.45       21.38      3.51 o
   1  11   4       32.69       36.02      3.75 o
   2  11   4       46.94       46.52      3.08 o
   3  11   4        3.41        0.33      2.01 o
   4  11   4        5.75        6.54      4.48 o
   5  11   4       20.00       19.83      6.42 o
   6  11   4       36.15       38.29      7.76 o
   7  11   4       17.78       23.72      3.63 o
   8  11   4       27.72       24.42      7.15 o
  -7  12   4        2.07        0.82      4.54 o
  -6  12   4       29.24       34.59      6.46 o
  -5  12   4       33.32       42.08      6.16 o
  -4  12   4        0.11        3.93      3.70 o
  -3  12   4       11.84       19.06      4.03 o
  -2  12   4       35.02       41.54      4.61 o
  -1  12   4       25.14       23.96      3.89 o
   0  12   4       11.03       13.00      3.02 o
   1  12   4        2.70        1.57      2.48 o
   2  12   4      110.47      108.61      6.04 o
   3  12   4       59.35       61.60      6.51 o
   4  12   4       45.85       45.83      3.51 o
   5  12   4       30.36       39.76      5.87 o
   6  12   4       11.63       12.27      3.05 o
   7  12   4        2.20        1.62      3.76 o
  -6  13   4        8.23        7.47      5.01 o
  -5  13   4        3.66       -0.59      3.63 o
  -4  13   4        8.76        4.10      3.58 o
  -3  13   4       11.94       12.27      3.79 o
  -2  13   4        3.91        6.11      2.83 o
   3  13   4       44.97       55.47      5.25 o
   4  13   4       35.34       40.53      5.64 o
   5  13   4        1.45        2.86      3.72 o
   6  13   4        7.09       13.96      5.15 o
  -4  14   4        5.80        4.73      3.65 o
  -3 -14   5        0.56        5.29      3.63 o
  -2 -14   5       11.44       17.00      4.24 o
  -1 -14   5        4.82        8.60      5.22 o
   0 -14   5       25.00       27.69      1.80 o
   1 -14   5       10.43       13.36      1.66 o
   2 -14   5        3.53        2.90      1.30 o
   3 -14   5        5.49        6.53      1.87 o
  -6 -13   5        3.24        2.99      1.75 o
  -5 -13   5        3.64        6.52      1.99 o
  -4 -13   5       11.05       12.97      1.90 o
  -3 -13   5        1.83        2.59      1.37 o
  -2 -13   5        1.06        0.00      1.37 o
  -1 -13   5       12.74       12.90      1.41 o
   0 -13   5       13.05       10.53      1.44 o
   1 -13   5        2.69        0.39      1.29 o
   2 -13   5        2.61        2.71      1.46 o
   3 -13   5       24.89       22.92      3.00 o
   4 -13   5       15.38       19.48      2.45 o
   5 -13   5        1.10        0.87      2.21 o
  -7 -12   5        3.63        6.33      2.35 o
  -6 -12   5        2.61        5.27      2.20 o
  -5 -12   5       22.37       16.73      2.44 o
  -4 -12   5       16.61       15.34      2.13 o
  -3 -12   5       32.47       29.97      2.28 o
  -2 -12   5        2.29        2.19      1.21 o
  -1 -12   5        0.27        1.81      1.14 o
   0 -12   5        2.99        2.43      1.20 o
   1 -12   5        0.98        1.11      1.24 o
   2 -12   5        2.60        2.92      1.48 o
   3 -12   5        2.85        1.23      1.51 o
   4 -12   5       21.07       23.24      2.58 o
   5 -12   5       81.60       90.54      4.56 o
   6 -12   5        5.36        6.29      3.98 o
   7 -12   5        1.21       -1.17      2.44 o
  -8 -11   5       27.15       40.47      5.83 o
  -7 -11   5        5.86        7.74      3.32 o
  -6 -11   5        4.88        7.53      2.35 o
  -5 -11   5       47.75       54.70      3.51 o
  -4 -11   5       16.76       23.96      2.41 o
  -3 -11   5       35.69       36.52      2.22 o
  -2 -11   5       13.40       12.37      1.49 o
  -1 -11   5      111.48      121.30      3.35 o
   0 -11   5       31.94       31.02      2.17 o
   1 -11   5       58.44       56.23      2.50 o
   2 -11   5       61.59       63.94      2.80 o
   3 -11   5       14.05       15.65      1.86 o
   4 -11   5        3.52        8.87      1.84 o
   5 -11   5       28.87       35.32      3.13 o
   6 -11   5        6.79       10.81      3.20 o
   7 -11   5       14.03       21.74      3.88 o
   8 -11   5        4.52        5.49      3.26 o
  -9 -10   5        2.86        6.74      3.04 o
  -8 -10   5        1.17        1.98      2.88 o
  -7 -10   5        6.44        8.13      7.39 o
  -6 -10   5       86.63       92.25      4.18 o
  -5 -10   5        8.81        5.16      1.82 o
  -4 -10   5       50.81       54.52      2.95 o
  -3 -10   5       69.65       76.60      4.43 o
  -2 -10   5       23.51       17.65      1.77 o
  -1 -10   5       12.90       13.48      1.88 o
   0 -10   5       62.46       64.55      2.40 o
   1 -10   5        7.19        5.88      1.30 o
   2 -10   5      145.97      125.73      3.48 o
   3 -10   5       22.94       22.32      1.97 o
   4 -10   5       78.68       72.64      3.24 o
   5 -10   5        9.43        8.52      2.36 o
   6 -10   5       93.32       84.83      5.71 o
   7 -10   5       19.41       15.86      3.63 o
   8 -10   5       16.09       20.41      4.00 o
   9 -10   5        8.88       10.81      3.67 o
 -10  -9   5        2.98       -0.68      2.98 o
  -9  -9   5       11.28       17.01      3.36 o
  -8  -9   5       18.52       15.42      3.93 o
  -7  -9   5       15.07       26.69      3.27 o
  -6  -9   5       28.87       24.49      2.52 o
  -5  -9   5       48.65       38.03      2.66 o
  -4  -9   5       26.42       31.52      2.49 o
  -3  -9   5      135.57      137.28      3.62 o
  -2  -9   5      203.17      183.54      4.02 o
  -1  -9   5       27.62       27.41      1.86 o
   0  -9   5       77.01       71.93      2.50 o
   1  -9   5       92.95       85.73      2.72 o
   2  -9   5       26.96       31.99      1.88 o
   3  -9   5       75.76       90.83      3.12 o
   4  -9   5       15.35       14.10      1.94 o
   5  -9   5       11.91       12.04      2.27 o
   6  -9   5       15.05       16.87      3.23 o
   7  -9   5       16.00       18.49      4.11 o
   8  -9   5       22.54       24.32      4.27 o
   9  -9   5        0.67        9.15      3.34 o
  10  -9   5       57.72       63.81      6.61 o
 -10  -8   5        6.61        0.79      4.24 o
  -9  -8   5       30.67       23.79      4.56 o
  -8  -8   5        2.50        3.38      2.19 o
  -7  -8   5       16.69       14.80      2.73 o
  -6  -8   5       16.75       20.48      2.39 o
  -5  -8   5       67.62       61.35      3.83 o
  -4  -8   5        9.85        8.59      1.61 o
  -3  -8   5      337.48      350.41      9.52 o
  -2  -8   5      179.58      153.75      4.00 o
  -1  -8   5      111.83      111.41      4.09 o
   0  -8   5      182.08      178.06      3.73 o
   1  -8   5       97.47      101.29      2.85 o
   2  -8   5      120.42      132.84      3.45 o
   3  -8   5      391.98      405.04      6.91 o
   4  -8   5       99.43       93.54      3.28 o
   5  -8   5       76.42       82.80      4.51 o
   6  -8   5       27.22       38.75      3.37 o
   7  -8   5       27.67       29.44      5.73 o
   8  -8   5       31.27       33.00      4.60 o
   9  -8   5        4.41        4.11      3.28 o
  10  -8   5       23.24       29.40      4.83 o
 -11  -7   5        3.58        7.24      3.64 o
 -10  -7   5       33.16       47.45      5.53 o
  -9  -7   5       52.14       41.08      4.31 o
  -8  -7   5       14.27       23.58      2.71 o
  -7  -7   5      121.02      116.18      4.60 o
  -6  -7   5       17.06       20.99      2.14 o
  -5  -7   5       12.26       12.68      1.61 o
  -4  -7   5      429.44      414.56      6.48 o
  -3  -7   5      153.39      150.80      3.75 o
  -2  -7   5      445.67      420.45      6.69 o
  -1  -7   5      198.95      200.41      4.44 o
   0  -7   5      116.00      109.89      2.81 o
   1  -7   5      820.20      811.57     10.92 o
   2  -7   5       47.07       45.52      1.69 o
   3  -7   5       17.81       14.39      1.32 o
   4  -7   5      148.50      159.54      3.65 o
   5  -7   5       61.70       53.49      2.68 o
   6  -7   5       34.20       33.28      2.72 o
   7  -7   5       20.34       30.09      3.25 o
   8  -7   5       67.98       77.10      6.03 o
   9  -7   5       57.69       54.02      5.59 o
  10  -7   5        6.94        7.59      4.50 o
  11  -7   5       14.71       28.15      7.12 o
 -11  -6   5       16.83       11.23      3.50 o
 -10  -6   5        6.90        7.14      2.86 o
  -9  -6   5        3.76        1.46      2.33 o
  -8  -6   5      139.64      131.61      5.71 o
  -7  -6   5       44.92       60.12      3.09 o
  -6  -6   5      118.89      121.79      3.90 o
  -5  -6   5       65.82       60.48      2.39 o
  -4  -6   5      542.42      545.53      8.54 o
  -3  -6   5       88.15       85.61      2.81 o
  -2  -6   5      381.14      387.42      6.19 o
  -1  -6   5      139.94      141.41      3.54 o
   0  -6   5      516.83      520.07      9.81 o
   1  -6   5       61.88       50.74      2.53 o
   2  -6   5       54.19       51.87      2.08 o
   3  -6   5      102.52       86.93      2.47 o
   4  -6   5      363.71      354.57      5.64 o
   5  -6   5      346.92      356.69      6.57 o
   6  -6   5      414.07      416.27      8.52 o
   7  -6   5       52.67       59.43      4.04 o
   8  -6   5        3.13        4.13      2.30 o
   9  -6   5        6.97        7.40      2.62 o
  10  -6   5       13.53       12.44      7.12 o
  11  -6   5        1.54        9.98      4.50 o
 -12  -5   5       22.66       25.31      7.96 o
 -11  -5   5       16.28       18.81      3.80 o
 -10  -5   5       34.35       41.01      4.45 o
  -9  -5   5       69.52       70.89      4.99 o
  -8  -5   5        1.36        2.93      1.79 o
  -7  -5   5      156.85      154.98      4.69 o
  -6  -5   5       93.58       95.29      3.11 o
  -5  -5   5       84.45       89.33      3.00 o
  -4  -5   5      194.52      180.29      3.67 o
  -3  -5   5       35.45       35.22      1.61 o
  -2  -5   5      231.16      261.29      4.67 o
  -1  -5   5      387.45      402.57      6.11 o
   0  -5   5      851.59      829.00     10.69 o
   1  -5   5     1163.26     1235.10     13.62 o
   2  -5   5       90.40       67.60      2.07 o
   3  -5   5      283.47      279.70      4.58 o
   4  -5   5      142.18      137.76      3.26 o
   5  -5   5       25.18       22.09      1.68 o
   6  -5   5       16.66       19.74      2.30 o
   7  -5   5       74.53       80.22      4.52 o
   8  -5   5       29.24       38.22      3.70 o
   9  -5   5       42.96       40.33      4.07 o
  10  -5   5       34.18       32.81      5.88 o
  11  -5   5        6.92        3.88      8.80 o
  12  -5   5        6.61        5.34      6.16 o
 -12  -4   5        5.64       12.93      6.30 o
 -11  -4   5       76.13       87.14      6.94 o
 -10  -4   5        9.00        4.76      2.71 o
  -9  -4   5       47.20       57.51      3.20 o
  -8  -4   5      112.88      104.85      3.87 o
  -7  -4   5       93.90       90.14      4.06 o
  -6  -4   5      110.79      108.48      3.72 o
  -5  -4   5       90.18       88.22      3.12 o
  -4  -4   5      148.83      172.26      4.35 o
  -3  -4   5       36.94       37.36      1.81 o
  -2  -4   5     1290.91     1374.73     16.54 o
  -1  -4   5      595.02      620.86      8.10 o
   0  -4   5       85.32       97.70      2.14 o
   1  -4   5      164.52      140.05      2.70 o
   2  -4   5     2778.52     2888.30     29.78 o
   3  -4   5       53.05       57.52      1.96 o
   4  -4   5       20.11       21.48      1.52 o
   5  -4   5      587.62      565.21      8.63 o
   6  -4   5      182.50      191.55      4.89 o
   7  -4   5       30.60       30.09      3.14 o
   8  -4   5       61.44       53.11      4.18 o
   9  -4   5       73.09       79.42      4.42 o
  10  -4   5        9.84       10.96      3.12 o
  11  -4   5       14.68       13.77      6.39 o
  12  -4   5        0.74       -5.36      5.36 o
 -12  -3   5        2.68       -4.96      4.96 o
 -11  -3   5       16.74       30.10      5.19 o
 -10  -3   5       49.20       59.44      4.25 o
  -9  -3   5       45.67       46.10      5.24 o
  -8  -3   5       10.57        7.69      2.56 o
  -7  -3   5      244.21      239.56      7.29 o
  -6  -3   5      142.92      144.45      4.13 o
  -5  -3   5      359.90      332.20      6.14 o
  -4  -3   5      496.33      532.66     10.36 o
  -3  -3   5      241.90      234.18      4.85 o
  -2  -3   5     1610.10     1611.35     21.12 o
  -1  -3   5      496.15      527.92      7.22 o
   0  -3   5      904.15      910.95     11.27 o
   1  -3   5      808.92      790.43     10.13 o
   2  -3   5       38.25       43.10      1.60 o
   3  -3   5      204.79      185.11      5.06 o
   4  -3   5      795.58      833.92     11.14 o
   5  -3   5      132.17      127.94      3.46 o
   6  -3   5       63.04       67.70      3.40 o
   7  -3   5       20.99       21.17      2.49 o
   8  -3   5       21.93       15.22      2.57 o
   9  -3   5       10.95       12.98      2.74 o
  10  -3   5       39.67       35.15      7.34 o
  11  -3   5       11.36        7.26      3.86 o
  12  -3   5       19.79       18.14      4.81 o
 -12  -2   5       36.70       37.90      6.09 o
 -11  -2   5       12.76       10.67      5.90 o
 -10  -2   5       10.57       11.37      2.68 o
  -9  -2   5       17.98       14.09      3.23 o
  -8  -2   5       42.32       50.82      4.10 o
  -7  -2   5      735.64      722.67     12.83 o
  -6  -2   5       11.39        9.21      1.96 o
  -5  -2   5     1342.66     1309.11     19.00 o
  -4  -2   5      936.34      883.34     13.12 o
  -3  -2   5     2218.05     2438.93     28.00 o
  -2  -2   5      660.13      608.89      8.26 o
  -1  -2   5       18.64       13.86      1.21 o
   0  -2   5     3061.58     3095.69     38.66 o
   1  -2   5     1168.39     1172.33     15.76 o
   2  -2   5      189.59      191.24      4.64 o
   3  -2   5     1380.82     1301.92     15.85 o
   4  -2   5      111.87      115.72      4.35 o
   5  -2   5      972.39      964.40     12.29 o
   6  -2   5      135.81      142.01      3.79 o
   7  -2   5      136.44      134.77      4.33 o
   8  -2   5       30.20       39.07      3.21 o
   9  -2   5       24.51       22.45      3.51 o
  10  -2   5       76.79       74.71      7.37 o
  11  -2   5        2.69        8.99      3.81 o
  12  -2   5        3.76        1.78      4.11 o
 -12  -1   5        1.85       -0.43     10.69 o
 -11  -1   5        2.61        0.55      9.12 o
 -10  -1   5       45.63       50.53      5.53 o
  -9  -1   5       34.90       37.80      5.12 o
  -8  -1   5       81.53       78.23      4.78 o
  -7  -1   5      668.50      670.96     12.08 o
  -6  -1   5       13.67        9.88      2.66 o
  -5  -1   5      195.80      220.75      5.36 o
  -4  -1   5      573.09      560.89      8.32 o
  -3  -1   5      875.44      941.13     13.55 o
  -2  -1   5      583.36      529.32      8.26 o
  -1  -1   5     1724.86     1756.42     22.79 o
   0  -1   5     2896.79     2840.53     35.08 o
   1  -1   5     2935.52     2872.58     32.28 o
   2  -1   5      325.90      303.35      4.88 o
   3  -1   5       29.60       40.06      1.79 o
   4  -1   5       56.78       63.82      1.86 o
   5  -1   5      950.38      944.85     11.48 o
   6  -1   5       97.04      109.47      3.54 o
   7  -1   5       62.69       62.51      3.30 o
   8  -1   5       91.70       86.39      4.25 o
   9  -1   5       20.64       24.59      3.78 o
  10  -1   5        6.78        8.36      4.01 o
  11  -1   5       14.99       17.88      6.85 o
  12  -1   5       52.39       41.56      8.09 o
 -12   0   5       33.77       38.71      6.21 o
 -11   0   5       30.98       38.50      5.78 o
 -10   0   5        0.11       -0.87      2.88 o
  -9   0   5      549.86      560.73     13.53 o
  -8   0   5      256.87      257.55     12.91 o
  -7   0   5      215.68      195.44      6.72 o
  -6   0   5       32.80       26.84      2.34 o
  -5   0   5      164.44      153.27      7.98 o
  -4   0   5       26.59       23.43      3.36 o
  -3   0   5        1.80        2.06      0.91 o
  -2   0   5     1256.02     1240.11     15.00 o
  -1   0   5        0.77        1.76      0.73 o
   0   0   5       80.27      116.28      2.51 o
   1   0   5     2295.00     2356.03     26.74 o
   2   0   5    10453.56    10913.90    118.06 o
   3   0   5      269.37      229.04      4.28 o
   4   0   5     2936.99     2985.33     34.03 o
   5   0   5      682.11      697.44      8.81 o
   6   0   5       48.26       39.20      2.62 o
   7   0   5      334.45      334.54      7.63 o
   8   0   5       28.11       31.04      2.97 o
   9   0   5      167.84      166.38      8.73 o
  10   0   5       73.77       98.78      7.33 o
  11   0   5        4.60       10.70      4.61 o
  12   0   5        0.18        3.09      5.61 o
 -12   1   5        2.01        3.35      6.02 o
 -11   1   5        2.58        2.68      6.55 o
 -10   1   5       44.53       52.52      5.79 o
  -9   1   5       31.39       29.41      6.53 o
  -8   1   5       83.77       83.54      5.99 o
  -7   1   5      660.36      650.25     13.69 o
  -6   1   5       15.53       16.36      2.37 o
  -5   1   5      206.02      221.60      6.09 o
  -4   1   5      562.08      557.40      9.32 o
  -3   1   5      879.36      954.14     13.64 o
  -2   1   5      594.12      542.50      8.33 o
  -1   1   5     1721.27     1777.02     20.46 o
   0   1   5     2843.28     2776.29     31.40 o
   1   1   5     2953.51     2881.69     32.25 o
   2   1   5      311.00      293.39      4.78 o
   3   1   5       31.54       42.26      1.99 o
   4   1   5       55.99       59.55      2.57 o
   5   1   5      962.49      972.07     14.42 o
   6   1   5       96.80      110.30      4.03 o
   7   1   5       61.16       61.18      3.37 o
   8   1   5       92.96       92.68      5.07 o
   9   1   5       20.88       20.10      4.46 o
  10   1   5        6.61        4.17      7.18 o
  11   1   5       15.00       10.72      4.59 o
  12   1   5       53.12       63.65      7.29 o
 -12   2   5       35.74       40.90      7.07 o
 -11   2   5       12.31       10.91      5.01 o
 -10   2   5       11.62       11.89      5.51 o
  -9   2   5       16.24       11.78      5.41 o
  -8   2   5       42.42       40.05      4.77 o
  -7   2   5      735.24      715.99     15.25 o
  -6   2   5       11.53        9.30      2.14 o
  -5   2   5     1355.33     1346.70     21.89 o
  -4   2   5      927.13      865.78     15.02 o
  -3   2   5     2222.43     2396.78     35.85 o
  -2   2   5      676.03      611.87     10.56 o
  -1   2   5       16.05       11.65      1.39 o
   0   2   5     3101.77     3114.92     44.42 o
   1   2   5     1149.02     1175.80     18.05 o
   2   2   5      193.15      196.90      4.82 o
   3   2   5     1383.09     1316.23     17.70 o
   4   2   5      114.24      125.33      3.53 o
   5   2   5      965.89      928.70     12.23 o
   6   2   5      132.85      132.44      4.62 o
   7   2   5      136.74      141.95      4.83 o
   8   2   5       29.80       37.19      4.61 o
   9   2   5       23.86       19.17      4.31 o
  10   2   5       75.59       83.83      6.95 o
  11   2   5        2.75        4.22      4.27 o
  12   2   5        3.60       17.50      5.30 o
 -12   3   5        2.95        4.11      4.46 o
 -11   3   5       16.58       28.34      5.26 o
 -10   3   5       48.65       48.02      5.87 o
  -9   3   5       45.22       43.23      7.66 o
  -8   3   5       10.41       16.42      5.34 o
  -7   3   5      240.32      234.66      9.06 o
  -6   3   5      140.84      141.99      5.19 o
  -5   3   5      358.25      330.81      7.75 o
  -4   3   5      493.35      499.11      9.93 o
  -3   3   5      247.29      243.37      5.63 o
  -2   3   5     1587.29     1575.93     24.06 o
  -1   3   5      509.29      546.54      9.83 o
   0   3   5      928.15      919.97     14.37 o
   1   3   5      846.28      820.42     12.93 o
   2   3   5       41.11       47.35      2.95 o
   3   3   5      211.68      194.21      4.23 o
   4   3   5      806.87      839.24     12.49 o
   5   3   5      133.78      130.80      3.18 o
   6   3   5       62.48       59.86      2.44 o
   7   3   5       19.98       22.11      3.01 o
   8   3   5       23.66       18.50      3.90 o
   9   3   5       10.83       19.51      5.67 o
  10   3   5       40.50       42.17      5.58 o
  11   3   5       11.30       17.09      4.70 o
  12   3   5       19.82       22.53      7.13 o
 -12   4   5        5.79        5.65      8.25 o
 -11   4   5       77.93       78.46      8.15 o
 -10   4   5        8.90       10.34      3.83 o
  -9   4   5       48.28       52.76      8.24 o
  -8   4   5      112.97      119.80      9.95 o
  -7   4   5       92.27       80.16      7.94 o
  -6   4   5      105.36      103.87      5.90 o
  -5   4   5       88.13       94.24      5.19 o
  -4   4   5      153.11      165.21      6.35 o
  -3   4   5       36.85       34.03      2.89 o
  -2   4   5     1314.66     1410.93     26.18 o
  -1   4   5      592.62      605.55     12.81 o
   0   4   5       78.43       86.39      3.45 o
   1   4   5      165.97      142.11      4.48 o
   2   4   5     2776.68     2894.55     50.14 o
   3   4   5       47.47       51.14      2.67 o
   4   4   5       18.87       24.84      2.42 o
   5   4   5      585.63      567.09      9.33 o
   6   4   5      178.12      176.65      4.54 o
   7   4   5       32.40       36.71      4.22 o
   8   4   5       59.50       61.21      7.97 o
   9   4   5       69.58       77.55      6.46 o
  10   4   5       10.23       11.34      3.81 o
  11   4   5       13.95        7.61      4.10 o
  12   4   5        0.87       -1.46      3.99 o
 -12   5   5       22.22       26.40      5.83 o
 -11   5   5       16.44       13.91      4.72 o
 -10   5   5       34.14       42.28      6.06 o
  -9   5   5       69.42       54.14      8.17 o
  -8   5   5        1.26       -0.59      4.05 o
  -7   5   5      159.44      163.05     10.65 o
  -6   5   5       93.31       83.60      7.84 o
  -5   5   5       82.08       86.35      5.07 o
  -4   5   5      198.31      173.93      6.51 o
  -3   5   5       33.68       39.11      4.40 o
  -2   5   5      230.00      256.74     10.16 o
  -1   5   5      386.92      405.30     13.39 o
   0   5   5      853.71      804.91     22.78 o
   1   5   5     1186.80     1238.19     32.39 o
   2   5   5       92.41       68.97      4.25 o
   3   5   5      276.51      271.59     12.24 o
   4   5   5      143.35      134.62      5.20 o
   5   5   5       28.99       25.52      2.55 o
   6   5   5       17.97       20.91      2.35 o
   7   5   5       71.75       54.84      4.87 o
   8   5   5       28.63       36.10      4.63 o
   9   5   5       42.44       41.92      5.23 o
  10   5   5       32.76       21.53      6.67 o
  11   5   5        6.78        3.99      6.87 o
  12   5   5        6.70        0.63      6.29 o
 -11   6   5       16.57       20.94      5.16 o
 -10   6   5        6.93        1.79      3.43 o
  -9   6   5        3.88        5.39      5.10 o
  -8   6   5      141.01      144.41     11.31 o
  -7   6   5       47.03       50.09      7.03 o
  -6   6   5      119.92      123.24      9.27 o
  -5   6   5       67.34       57.58      6.14 o
  -4   6   5      542.91      533.46     18.78 o
  -3   6   5       85.31       80.32      6.39 o
  -2   6   5      376.52      368.37     13.39 o
  -1   6   5      145.70      150.78      7.21 o
   0   6   5      509.65      513.58     15.85 o
   1   6   5       64.97       63.58      4.54 o
   2   6   5       58.46       55.78      3.61 o
   3   6   5      101.30       85.84      3.53 o
   4   6   5      359.81      333.82      7.64 o
   5   6   5      332.82      318.71      9.84 o
   6   6   5      400.55      405.17      9.14 o
   7   6   5       54.49       60.15      4.87 o
   8   6   5        2.52        4.09      2.91 o
   9   6   5        7.01       11.98      3.77 o
  10   6   5       14.12       10.19      3.79 o
  11   6   5        1.49       -1.17      3.86 o
 -11   7   5        3.47        6.69      5.98 o
 -10   7   5       33.71       37.59      5.43 o
  -9   7   5       53.65       48.34      5.34 o
  -8   7   5       13.72       22.13      5.95 o
  -7   7   5      124.07      123.55      9.81 o
  -6   7   5       15.89       14.94      4.75 o
  -5   7   5       12.32        6.74      3.89 o
  -4   7   5      430.17      393.08     15.90 o
  -3   7   5      150.00      155.28      8.78 o
  -2   7   5      447.86      428.15      9.80 o
  -1   7   5      201.08      207.09      5.78 o
   0   7   5      110.14      105.61      5.16 o
   1   7   5      843.36      799.80     22.76 o
   2   7   5       45.14       44.53      2.61 o
   3   7   5       18.84       16.81      2.07 o
   4   7   5      145.50      163.29      5.22 o
   5   7   5       62.25       50.95      3.36 o
   6   7   5       34.64       31.21      2.98 o
   7   7   5       20.84       28.28      4.77 o
   8   7   5       67.27       74.72      5.81 o
   9   7   5       57.41       49.46      5.54 o
  10   7   5        6.82        2.09      4.04 o
  11   7   5       14.91       18.19      4.63 o
 -10   8   5        6.66        6.32      3.53 o
  -9   8   5       31.25       24.84      5.57 o
  -8   8   5        2.61       -1.29      4.54 o
  -7   8   5       16.61       19.44      5.48 o
  -6   8   5       16.93       19.39      5.20 o
  -5   8   5       66.37       50.60      6.30 o
  -4   8   5        9.44        7.87      4.26 o
  -3   8   5      338.55      351.56     13.96 o
  -2   8   5      178.91      155.98      8.29 o
  -1   8   5      113.24      120.01      6.79 o
   0   8   5      180.09      169.40      6.28 o
   1   8   5       97.26      105.91      4.82 o
   2   8   5      119.81      136.32      4.46 o
   3   8   5      393.08      404.60      8.65 o
   4   8   5       99.74       94.65      4.22 o
   5   8   5       74.42       78.20      4.14 o
   6   8   5       27.17       32.04      3.11 o
   7   8   5       28.70       26.23      4.02 o
   8   8   5       31.93       30.06      4.48 o
   9   8   5        4.95        1.76      3.19 o
  10   8   5       22.78       21.56      4.62 o
 -10   9   5        2.81        6.22      3.80 o
  -9   9   5       11.62       13.31      3.67 o
  -8   9   5       17.73       22.98      3.92 o
  -7   9   5       15.28       20.14      5.88 o
  -6   9   5       28.58       30.56      5.83 o
  -5   9   5       48.27       38.50      5.83 o
  -4   9   5       26.77       21.71      4.40 o
  -3   9   5      132.43      125.73      8.43 o
  -2   9   5      206.43      194.55      9.58 o
  -1   9   5       27.43       22.46      3.86 o
   0   9   5       78.94       81.35      5.85 o
   1   9   5       92.82       86.92      5.74 o
   2   9   5       28.91       33.99      2.93 o
   3   9   5       74.43       87.98      4.57 o
   4   9   5       14.67       17.41      3.13 o
   5   9   5       12.09       13.14      3.13 o
   6   9   5       16.63       17.29      3.23 o
   7   9   5       17.14       14.15      3.56 o
   8   9   5       23.04       20.98     10.81 o
   9   9   5        0.59       -0.03      5.84 o
  10   9   5       57.27       60.43      7.68 o
  -9  10   5        2.78       -1.42      2.90 o
  -8  10   5        1.29        3.54      3.52 o
  -7  10   5        6.31        5.54      6.05 o
  -6  10   5       87.09       76.39      8.27 o
  -5  10   5       10.09       18.48      4.78 o
  -4  10   5       48.34       52.64      6.11 o
  -3  10   5       66.59       68.49      6.37 o
  -2  10   5       21.79       19.67      4.00 o
  -1  10   5       12.33        7.31      3.23 o
   0  10   5       60.51       61.28      5.32 o
   1  10   5        7.50        2.53      2.88 o
   2  10   5      145.08      121.65      6.95 o
   3  10   5       22.33       20.69      2.75 o
   4  10   5       82.76       75.59      7.67 o
   5  10   5        8.44        7.18      2.49 o
   6  10   5       95.59       90.76      9.30 o
   7  10   5       20.53       23.47      5.21 o
   8  10   5       15.15       18.77      3.79 o
   9  10   5        8.82       10.37      3.73 o
  -8  11   5       26.23       34.34      4.55 o
  -7  11   5        6.16       -0.42      2.67 o
  -6  11   5        5.02        7.79      2.49 o
  -5  11   5       46.34       42.15      6.35 o
  -4  11   5       17.26       27.94      5.29 o
  -3  11   5       36.24       33.25      4.92 o
  -2  11   5       14.57       19.88      3.89 o
  -1  11   5      110.57      121.35      7.45 o
   0  11   5       32.54       34.59      4.14 o
   1  11   5       58.11       47.58      4.57 o
   2  11   5       60.56       61.61      5.15 o
   3  11   5       14.26       15.47      2.53 o
   4  11   5        3.42        5.39      2.23 o
   5  11   5       28.24       25.64      3.37 o
   6  11   5        6.97        5.42      2.89 o
   7  11   5       14.58       17.77      3.66 o
   8  11   5        4.79        4.31      3.10 o
  -7  12   5        3.53        2.37      4.52 o
  -6  12   5        2.51        1.97      4.57 o
  -5  12   5       22.57       18.80      5.53 o
  -4  12   5       17.02       19.79      4.89 o
  -3  12   5       33.65       36.55      5.13 o
  -2  12   5        2.28        3.84      3.04 o
  -1  12   5        0.18       -1.12      2.46 o
   0  12   5        3.10        0.94      2.62 o
   1  12   5        0.89        0.89      2.79 o
   2  12   5        2.55        2.88      2.93 o
   3  12   5        2.74        2.45      3.18 o
   4  12   5       21.08       21.49      3.97 o
   5  12   5       81.23       89.91      5.20 o
   6  12   5        5.59        7.85      2.98 o
   7  12   5        1.18        3.30      3.64 o
  -6  13   5        3.30        1.99      4.07 o
  -5  13   5        3.66        3.42      4.12 o
  -4  13   5       10.87       11.47      4.17 o
  -3  13   5        1.78        7.33      3.54 o
  -2  13   5        1.10        1.69      2.76 o
  -1  13   5       12.32       18.92      3.61 o
   4  13   5       15.02       21.94      4.61 o
   5  13   5        0.95       -2.08      3.72 o
  -3  14   5        0.51        4.43      3.37 o
  -3 -14   6        7.20        4.40      1.55 o
  -2 -14   6       16.85       23.39      4.89 o
  -1 -14   6        3.48        3.70      1.46 o
   0 -14   6        1.51        0.62      1.27 o
   1 -14   6        5.19        7.14      1.58 o
   2 -14   6        6.73        7.93      1.82 o
   3 -14   6       23.49       23.45      5.46 o
  -5 -13   6        2.09        2.64      1.93 o
  -4 -13   6        1.24        3.30      1.74 o
  -3 -13   6        1.61       -0.05      1.51 o
  -2 -13   6        7.56        3.55      1.52 o
  -1 -13   6       14.11       15.95      2.23 o
   0 -13   6       41.44       46.51      3.29 o
   1 -13   6        7.52        7.96      1.58 o
   2 -13   6        7.59        6.21      1.91 o
   3 -13   6       59.32       59.63      3.91 o
   4 -13   6        6.52        7.03      2.52 o
   5 -13   6       39.54       34.72      4.07 o
  -7 -12   6        4.03        6.78      4.47 o
  -6 -12   6        3.24        4.22      2.87 o
  -5 -12   6       27.56       25.33      4.02 o
  -4 -12   6       70.22       81.10      5.61 o
  -3 -12   6       27.97       32.72      2.56 o
  -2 -12   6        7.44       13.25      1.70 o
  -1 -12   6        6.13       10.18      1.74 o
   0 -12   6       18.43       18.05      1.80 o
   1 -12   6        5.99        3.63      1.45 o
   2 -12   6        0.01        0.23      1.41 o
   3 -12   6       27.83       27.63      2.36 o
   4 -12   6       11.91       10.28      2.35 o
   5 -12   6       31.25       29.92      3.89 o
   6 -12   6        1.90        5.90      2.74 o
   7 -12   6       11.16       15.75      3.83 o
  -8 -11   6        3.15        7.40      4.89 o
  -7 -11   6       24.68       25.67      4.32 o
  -6 -11   6       27.16       36.99      6.47 o
  -5 -11   6       12.02       16.66      2.61 o
  -4 -11   6        2.72        5.85      1.89 o
  -3 -11   6        1.92       -1.48      1.48 o
  -2 -11   6       41.88       45.90      2.47 o
  -1 -11   6       39.02       36.98      2.18 o
   0 -11   6       17.90       25.94      2.20 o
   1 -11   6       16.37       12.62      1.68 o
   2 -11   6        5.63        4.56      1.65 o
   3 -11   6       14.48       14.42      1.99 o
   4 -11   6       79.83       74.84      4.02 o
   5 -11   6       10.84       12.42      3.75 o
   6 -11   6       71.36       82.10      5.88 o
   7 -11   6       36.09       42.93      6.79 o
   8 -11   6       10.24        6.84      3.51 o
  -9 -10   6        4.86        8.06      2.87 o
  -8 -10   6       23.10       34.73      4.95 o
  -7 -10   6       16.98       21.25      4.02 o
  -6 -10   6       15.53       12.92      3.10 o
  -5 -10   6        0.65       -0.54      1.71 o
  -4 -10   6       25.89       15.73      2.10 o
  -3 -10   6       34.76       37.54      2.24 o
  -2 -10   6       14.72       17.12      1.67 o
  -1 -10   6        7.83        8.62      1.39 o
   0 -10   6       24.87       19.65      1.71 o
   1 -10   6       18.68       25.45      1.89 o
   2 -10   6        2.69        4.33      1.42 o
   3 -10   6       23.37       27.18      2.48 o
   4 -10   6       16.26       14.66      2.04 o
   5 -10   6        2.06        3.34      1.97 o
   6 -10   6        0.63        1.48      2.49 o
   7 -10   6       55.10       58.99      6.66 o
   8 -10   6       14.86        9.63      5.16 o
   9 -10   6        6.56        3.66      3.31 o
  -9  -9   6        8.73       11.88      3.85 o
  -8  -9   6       29.96       34.49      4.85 o
  -7  -9   6       31.76       41.52      3.81 o
  -6  -9   6        2.53        4.77      1.88 o
  -5  -9   6       56.32       53.34      3.15 o
  -4  -9   6       42.86       49.71      2.92 o
  -3  -9   6       48.41       49.71      2.43 o
  -2  -9   6       86.48       85.90      2.95 o
  -1  -9   6      210.44      222.59      4.63 o
   0  -9   6      300.69      281.35      5.36 o
   1  -9   6       36.49       40.56      2.32 o
   2  -9   6       21.27       25.06      1.91 o
   3  -9   6      148.79      157.19      4.39 o
   4  -9   6      112.23      121.55      3.90 o
   5  -9   6       10.68        9.01      2.35 o
   6  -9   6       63.61       72.72      5.35 o
   7  -9   6       52.32       53.54      5.16 o
   8  -9   6        5.93        5.00      3.04 o
   9  -9   6        5.58        4.85      4.34 o
 -10  -8   6        9.48       13.11      4.82 o
  -9  -8   6       15.82       22.96      4.42 o
  -8  -8   6        2.08        3.58      2.07 o
  -7  -8   6        3.13        3.07      2.10 o
  -6  -8   6      100.60      102.75      6.11 o
  -5  -8   6      144.84      146.26      4.84 o
  -4  -8   6       90.31       84.09      3.31 o
  -3  -8   6      463.72      466.17      7.75 o
  -2  -8   6      151.59      154.06      4.95 o
  -1  -8   6       75.87       75.40      2.68 o
   0  -8   6      159.61      161.42      3.77 o
   1  -8   6       88.60       82.41      2.80 o
   2  -8   6      407.13      386.60      6.67 o
   3  -8   6      121.47      110.99      3.50 o
   4  -8   6      157.52      141.95      4.11 o
   5  -8   6      110.57      113.12      5.87 o
   6  -8   6      114.03      127.58      9.44 o
   7  -8   6       37.71       44.58      4.86 o
   8  -8   6       86.94       92.81      7.26 o
   9  -8   6       32.63       39.62      5.45 o
  10  -8   6        0.54       11.54      5.39 o
 -11  -7   6       10.09       14.56      4.38 o
 -10  -7   6       13.14       13.58      5.74 o
  -9  -7   6        2.81        2.04      2.41 o
  -8  -7   6       45.65       56.60      5.74 o
  -7  -7   6       50.47       48.99      3.39 o
  -6  -7   6       53.78       46.73      2.97 o
  -5  -7   6       95.04       85.33      5.34 o
  -4  -7   6      211.36      187.37      4.65 o
  -3  -7   6      271.77      272.83      5.43 o
  -2  -7   6      207.75      225.92      4.66 o
  -1  -7   6      244.38      227.94      4.54 o
   0  -7   6      396.36      388.31      6.36 o
   1  -7   6      167.18      167.34      3.81 o
   2  -7   6      280.25      260.73      5.08 o
   3  -7   6      107.52      102.97      2.85 o
   4  -7   6      223.83      221.47      4.45 o
   5  -7   6      261.46      290.47      5.53 o
   6  -7   6      321.64      325.11      8.86 o
   7  -7   6       80.15       87.83      4.85 o
   8  -7   6       14.93       11.97      3.56 o
   9  -7   6       28.56       33.93      4.92 o
  10  -7   6       29.28       46.06      8.48 o
  11  -7   6        0.16        9.91      5.46 o
 -11  -6   6        0.55       -1.31      4.16 o
 -10  -6   6       46.16       44.90      5.85 o
  -9  -6   6        8.95        8.62      3.15 o
  -8  -6   6       21.57       20.77      3.11 o
  -7  -6   6       35.00       26.36      2.67 o
  -6  -6   6       21.41       20.96      2.40 o
  -5  -6   6       42.79       39.95      3.46 o
  -4  -6   6       67.81       73.89      2.94 o
  -3  -6   6       53.83       58.23      2.49 o
  -2  -6   6     1001.04      972.37     11.40 o
  -1  -6   6       16.65       19.60      1.18 o
   0  -6   6       50.60       53.08      1.95 o
   1  -6   6      289.23      264.29      4.34 o
   2  -6   6       48.49       43.02      1.79 o
   3  -6   6       14.36       11.83      1.36 o
   4  -6   6      301.54      278.99      5.04 o
   5  -6   6       98.71      101.78      3.24 o
   6  -6   6       55.74       56.69      3.31 o
   7  -6   6        6.29        8.02      2.47 o
   8  -6   6       15.40       14.57      3.78 o
   9  -6   6       19.53       29.36      5.17 o
  10  -6   6        6.96        9.69      3.92 o
  11  -6   6       18.50       16.60      6.79 o
 -11  -5   6        4.91        2.72      2.82 o
 -10  -5   6       25.24       34.28      5.35 o
  -9  -5   6       33.58       43.46      4.20 o
  -8  -5   6      132.05      122.05      4.83 o
  -7  -5   6      141.99      140.75      4.81 o
  -6  -5   6      219.97      217.78      5.16 o
  -5  -5   6       35.50       33.36      3.72 o
  -4  -5   6      215.24      220.43      4.62 o
  -3  -5   6      314.59      322.89      5.12 o
  -2  -5   6      169.48      167.22      3.30 o
  -1  -5   6      380.45      394.11      5.53 o
   0  -5   6      542.56      510.48      6.66 o
   1  -5   6      119.97      139.16      3.16 o
   2  -5   6      174.13      182.21      3.52 o
   3  -5   6      454.73      437.81      6.36 o
   4  -5   6      173.24      186.81      5.33 o
   5  -5   6      298.77      310.78      6.63 o
   6  -5   6      201.92      209.13      7.52 o
   7  -5   6        0.44        0.48      2.48 o
   8  -5   6       42.23       36.60      3.74 o
   9  -5   6       19.45       23.88      4.12 o
  10  -5   6        9.46        8.66      3.64 o
  11  -5   6        9.96       12.80      6.22 o
 -12  -4   6        6.48       10.14      6.60 o
 -11  -4   6        7.14        2.21      2.84 o
 -10  -4   6       30.47       45.26     12.79 o
  -9  -4   6       73.99       62.12      4.65 o
  -8  -4   6       65.41       58.53      4.28 o
  -7  -4   6       64.47       55.09      3.89 o
  -6  -4   6      383.99      379.82      7.16 o
  -5  -4   6      126.63      112.27      3.52 o
  -4  -4   6      719.32      716.59     11.37 o
  -3  -4   6     2887.05     2867.96     36.59 o
  -2  -4   6     1013.36      965.17     12.33 o
  -1  -4   6      115.29       95.53      2.55 o
   0  -4   6     1157.99     1209.78     14.67 o
   1  -4   6      389.61      402.65      5.66 o
   2  -4   6      179.82      177.49      4.21 o
   3  -4   6       24.42       35.36      1.75 o
   4  -4   6      201.22      205.62      4.71 o
   5  -4   6      202.50      198.56      4.54 o
   6  -4   6      269.65      298.70      6.41 o
   7  -4   6       74.10       77.06      4.41 o
   8  -4   6       80.02       77.66      4.80 o
   9  -4   6       76.47       86.77      9.81 o
  10  -4   6        0.69        0.44      4.74 o
  11  -4   6        6.06       -0.44      5.20 o
  12  -4   6       17.11       31.66      8.41 o
 -12  -3   6        3.01        5.74      6.60 o
 -11  -3   6       37.90       40.26      5.82 o
 -10  -3   6       37.47       38.13      4.33 o
  -9  -3   6       68.57       73.10      5.92 o
  -8  -3   6      135.02      127.93      5.91 o
  -7  -3   6       60.09       58.23      4.04 o
  -6  -3   6       25.83       20.33      2.05 o
  -5  -3   6      447.70      424.82      7.38 o
  -4  -3   6      694.74      734.86     10.42 o
  -3  -3   6      314.61      323.58      5.58 o
  -2  -3   6       68.94       88.70      2.84 o
  -1  -3   6      604.95      550.49      9.78 o
   0  -3   6      978.97     1004.89     12.47 o
   1  -3   6       92.09       84.65      2.40 o
   2  -3   6      887.81      876.46     10.36 o
   3  -3   6      972.90     1070.87     13.68 o
   4  -3   6      175.36      162.52      4.21 o
   5  -3   6      278.44      271.28      7.81 o
   6  -3   6       59.43       61.82      2.61 o
   7  -3   6      161.30      162.81      7.54 o
   8  -3   6       50.60       52.64      4.18 o
   9  -3   6       27.19       27.08      3.69 o
  10  -3   6        6.91       11.48      3.15 o
  11  -3   6        1.03       -0.49      4.26 o
  12  -3   6        0.31       -4.61      4.61 o
 -12  -2   6        6.21        9.85      4.58 o
 -11  -2   6        0.29        3.21      5.87 o
 -10  -2   6      102.56      108.02     11.68 o
  -9  -2   6        0.31        3.69      3.24 o
  -8  -2   6       58.43       52.11      4.21 o
  -7  -2   6      284.83      274.57     14.30 o
  -6  -2   6      271.28      276.98      6.63 o
  -5  -2   6       35.42       40.50      2.50 o
  -4  -2   6      153.16      172.86      4.48 o
  -3  -2   6      217.85      242.01      6.42 o
  -2  -2   6      584.61      578.65      8.12 o
  -1  -2   6      647.15      626.94      8.51 o
   0  -2   6      643.88      622.17     13.27 o
   1  -2   6      924.86      925.22     14.86 o
   2  -2   6      379.32      392.58      7.83 o
   3  -2   6       13.51       16.09      1.43 o
   4  -2   6       17.85       20.91      1.46 o
   5  -2   6       90.72       89.77      3.82 o
   6  -2   6      228.99      228.70      7.00 o
   7  -2   6       92.66       92.21      4.12 o
   8  -2   6       21.72       25.20      2.94 o
   9  -2   6        5.81        4.00      2.90 o
  10  -2   6      116.21      115.55     11.52 o
  11  -2   6       12.91        9.38      4.46 o
  12  -2   6        1.05       -1.32      3.69 o
 -12  -1   6        4.03        3.16      4.21 o
 -11  -1   6       12.68       14.44      4.50 o
 -10  -1   6       65.30       71.19      6.43 o
  -9  -1   6      115.37      117.62      7.45 o
  -8  -1   6      105.07      112.42      6.91 o
  -7  -1   6      120.62      119.99      5.52 o
  -6  -1   6       37.96       39.54      2.79 o
  -5  -1   6      374.37      378.13      7.65 o
  -4  -1   6      452.16      499.84      7.80 o
  -3  -1   6     1254.82     1266.87     15.81 o
  -2  -1   6      627.40      724.55      9.69 o
  -1  -1   6     1138.59     1185.19     24.21 o
   0  -1   6      201.78      192.35      3.70 o
   1  -1   6      198.56      199.96      3.92 o
   2  -1   6      487.81      468.01      6.96 o
   3  -1   6        6.33        2.49      1.01 o
   4  -1   6      150.56      148.40      3.71 o
   5  -1   6       74.59       78.74      2.40 o
   6  -1   6      222.99      238.30      5.39 o
   7  -1   6      114.11      112.74      4.99 o
   8  -1   6       56.96       60.66      3.71 o
   9  -1   6       87.71       87.14      7.08 o
  10  -1   6       13.07       16.53      4.39 o
  11  -1   6       35.26       35.05      5.61 o
  12  -1   6        2.00       -1.77      3.77 o
 -12   0   6        1.17       -3.66      3.66 o
 -11   0   6        2.98        7.21      3.99 o
 -10   0   6       82.01       80.58      9.67 o
  -9   0   6      100.10       96.80      6.82 o
  -8   0   6       80.83       70.38      6.03 o
  -7   0   6      627.94      593.93     12.96 o
  -6   0   6      865.76      839.54     16.20 o
  -5   0   6      653.51      601.24     10.45 o
  -4   0   6        1.39        0.51      1.17 o
  -3   0   6     1791.92     1755.75     23.56 o
  -2   0   6      491.82      436.56      6.58 o
  -1   0   6      119.62      117.01      2.77 o
   0   0   6     2539.86     2691.47     30.55 o
   1   0   6      568.11      647.42      8.73 o
   2   0   6      307.35      356.31      5.69 o
   3   0   6      521.08      583.94      8.44 o
   4   0   6        2.68        0.60      1.61 o
   5   0   6        7.50       12.31      1.29 o
   6   0   6      155.66      140.05      4.61 o
   7   0   6        3.99        0.21      1.81 o
   8   0   6       95.19       83.85      4.95 o
   9   0   6      195.03      206.81      9.83 o
  10   0   6       46.11       37.45      5.50 o
  11   0   6        8.50       13.51      4.66 o
  12   0   6       52.91       53.78      6.94 o
 -12   1   6        3.87        3.99      4.43 o
 -11   1   6       12.37       17.12      6.42 o
 -10   1   6       65.49       55.94      8.57 o
  -9   1   6      114.55      107.67     10.40 o
  -8   1   6      103.18      109.74      7.38 o
  -7   1   6      123.17      122.92     12.61 o
  -6   1   6       37.24       37.00      3.18 o
  -5   1   6      382.24      388.81      8.80 o
  -4   1   6      455.37      483.02      9.86 o
  -3   1   6     1258.34     1252.42     17.62 o
  -2   1   6      617.37      710.39     10.80 o
  -1   1   6     1122.67     1224.74     16.44 o
   0   1   6      214.76      206.95      4.20 o
   1   1   6      195.56      198.45      4.22 o
   2   1   6      487.75      471.23      8.88 o
   3   1   6        5.65        1.58      1.22 o
   4   1   6      146.01      144.44      4.03 o
   5   1   6       72.50       73.97      3.24 o
   6   1   6      228.75      230.31      5.95 o
   7   1   6      113.54      108.80      4.44 o
   8   1   6       60.26       66.14      4.53 o
   9   1   6       87.36       84.44      6.37 o
  10   1   6       13.30       11.45      4.59 o
  11   1   6       33.98       34.96      5.76 o
  12   1   6        1.93        1.98      4.40 o
 -12   2   6        5.88        4.50      4.42 o
 -11   2   6        0.29        2.54      7.33 o
 -10   2   6      100.59      111.65     11.10 o
  -9   2   6        0.30       -3.77      3.77 o
  -8   2   6       58.39       47.37      7.17 o
  -7   2   6      285.90      276.83     10.27 o
  -6   2   6      268.44      267.03      7.49 o
  -5   2   6       33.04       40.05      2.90 o
  -4   2   6      146.58      162.08      4.95 o
  -3   2   6      215.06      238.87      5.88 o
  -2   2   6      579.54      565.80     10.33 o
  -1   2   6      647.39      626.66     10.90 o
   0   2   6      647.61      637.81     10.83 o
   1   2   6      906.09      896.19     14.78 o
   2   2   6      386.22      387.87      7.70 o
   3   2   6       13.01       15.92      1.57 o
   4   2   6       16.98       22.83      2.14 o
   5   2   6       91.19       87.94      3.53 o
   6   2   6      231.06      230.67      8.25 o
   7   2   6       91.46       84.63      4.63 o
   8   2   6       22.28       21.05      4.03 o
   9   2   6        5.84        3.20      3.44 o
  10   2   6      117.20      117.70      7.85 o
  11   2   6       12.39       18.15      5.42 o
  12   2   6        1.07        3.45      4.40 o
 -12   3   6        2.54        1.88      5.03 o
 -11   3   6       38.89       38.62      6.12 o
 -10   3   6       37.60       24.52      7.12 o
  -9   3   6       68.76       79.55      9.06 o
  -8   3   6      133.98      131.13     10.82 o
  -7   3   6       60.67       65.92     10.14 o
  -6   3   6       24.81       22.43      2.60 o
  -5   3   6      450.06      424.14      9.31 o
  -4   3   6      695.96      713.87     13.13 o
  -3   3   6      319.80      330.14      7.13 o
  -2   3   6       67.55       88.51      3.22 o
  -1   3   6      597.28      535.75      9.68 o
   0   3   6      977.62      977.39     15.82 o
   1   3   6       85.70       76.08      2.89 o
   2   3   6      887.98      854.09     14.34 o
   3   3   6      980.48     1088.91     15.24 o
   4   3   6      174.59      158.37      4.67 o
   5   3   6      271.44      263.92      6.02 o
   6   3   6       58.78       63.56      2.33 o
   7   3   6      163.49      168.19      7.80 o
   8   3   6       53.68       59.35      5.37 o
   9   3   6       26.52       31.77      7.70 o
  10   3   6        7.12       11.64      4.22 o
  11   3   6        1.35        0.16      3.74 o
  12   3   6        0.28       -1.11      3.88 o
 -12   4   6        6.00        9.47      4.72 o
 -11   4   6        7.20        3.57      3.82 o
 -10   4   6       31.12       41.64      8.20 o
  -9   4   6       73.59       61.87      8.43 o
  -8   4   6       62.59       65.31      8.08 o
  -7   4   6       63.44       54.58      7.10 o
  -6   4   6      382.18      344.92     11.05 o
  -5   4   6      128.24      104.21      5.64 o
  -4   4   6      713.42      716.73     16.32 o
  -3   4   6     2894.06     2842.69     51.52 o
  -2   4   6     1013.69      965.46     19.51 o
  -1   4   6      111.38       99.66      4.16 o
   0   4   6     1144.77     1178.37     22.81 o
   1   4   6      400.58      414.50      9.47 o
   2   4   6      174.13      175.86      5.52 o
   3   4   6       27.33       39.85      2.04 o
   4   4   6      194.18      191.63      5.58 o
   5   4   6      199.99      188.98      4.92 o
   6   4   6      278.37      295.80      7.01 o
   7   4   6       73.39       67.81      5.33 o
   8   4   6       78.54       70.01      5.66 o
   9   4   6       75.95       73.41      6.37 o
  10   4   6        0.78        0.37      3.21 o
  11   4   6        6.13       -3.57      5.27 o
  12   4   6       17.29       25.44      7.89 o
 -11   5   6        4.96       -2.42      6.69 o
 -10   5   6       25.58       16.16      6.81 o
  -9   5   6       34.13       28.78      7.07 o
  -8   5   6      127.90      115.30     10.00 o
  -7   5   6      147.45      141.70     10.70 o
  -6   5   6      218.40      216.07     11.90 o
  -5   5   6       36.57       33.36      3.57 o
  -4   5   6      214.42      208.30      8.30 o
  -3   5   6      304.72      307.43      8.78 o
  -2   5   6      170.30      160.55      8.27 o
  -1   5   6      370.95      365.98     13.35 o
   0   5   6      520.71      472.95     15.76 o
   1   5   6      123.72      144.34      7.19 o
   2   5   6      170.11      153.64      7.84 o
   3   5   6      448.69      416.44     10.64 o
   4   5   6      174.13      180.84      5.85 o
   5   5   6      298.27      297.90      7.28 o
   6   5   6      204.53      205.95      5.95 o
   7   5   6        0.30       -1.47      1.47 o
   8   5   6       43.84       44.50      4.91 o
   9   5   6       19.82       16.51      4.13 o
  10   5   6        8.93        6.26      3.83 o
  11   5   6        9.56        5.75      4.22 o
 -11   6   6        0.48        6.77      4.16 o
 -10   6   6       45.97       55.17     11.17 o
  -9   6   6        9.80       14.42      6.14 o
  -8   6   6       22.33       22.67      6.21 o
  -7   6   6       35.86       24.21      6.06 o
  -6   6   6       23.19       19.48      4.94 o
  -5   6   6       44.27       34.40      5.48 o
  -4   6   6       67.82       75.94      6.70 o
  -3   6   6       50.20       50.58      5.50 o
  -2   6   6      993.72      958.22     27.82 o
  -1   6   6       17.23       16.70      3.25 o
   0   6   6       51.89       66.60      4.96 o
   1   6   6      289.57      277.00     10.56 o
   2   6   6       45.97       38.83      4.12 o
   3   6   6       13.33       11.63      2.39 o
   4   6   6      300.12      268.47      6.82 o
   5   6   6      100.35      102.55      4.45 o
   6   6   6       53.94       55.32      4.65 o
   7   6   6        6.45        5.58      3.83 o
   8   6   6       14.37       12.60      3.74 o
   9   6   6       20.12       21.02      4.30 o
  10   6   6        7.57        4.12      3.61 o
  11   6   6       18.78       17.62      4.88 o
 -11   7   6        9.79        8.91      4.42 o
 -10   7   6       13.23       14.55      4.27 o
  -9   7   6        2.57        0.35      4.57 o
  -8   7   6       45.70       56.11      8.01 o
  -7   7   6       52.46       48.59      7.10 o
  -6   7   6       54.90       45.34      6.67 o
  -5   7   6       97.11       86.34      7.75 o
  -4   7   6      209.56      184.41     10.51 o
  -3   7   6      270.27      259.69     12.11 o
  -2   7   6      206.92      230.82     10.40 o
  -1   7   6      242.13      226.63      9.81 o
   0   7   6      391.87      386.45     13.58 o
   1   7   6      165.90      157.38      7.89 o
   2   7   6      282.71      255.43     10.56 o
   3   7   6      106.87       94.94      4.05 o
   4   7   6      223.64      208.12      6.12 o
   5   7   6      264.09      287.93      7.49 o
   6   7   6      320.26      326.34      8.29 o
   7   7   6       80.17       92.07     14.05 o
   8   7   6       16.22       15.14      8.73 o
   9   7   6       27.86       27.32      7.15 o
  10   7   6       29.95       33.08      5.58 o
  11   7   6        0.22       -3.41      3.60 o
 -10   8   6        9.31       10.23      4.05 o
  -9   8   6       15.79        6.23      5.64 o
  -8   8   6        2.08       -4.07      4.24 o
  -7   8   6        3.29        3.42      4.33 o
  -6   8   6       98.83       96.66      8.92 o
  -5   8   6      143.17      140.01      9.65 o
  -4   8   6       95.58       91.40      7.73 o
  -3   8   6      465.63      427.38     16.63 o
  -2   8   6      161.47      163.68      8.99 o
  -1   8   6       78.44       83.83      6.37 o
   0   8   6      154.48      156.89      8.17 o
   1   8   6       90.19       91.47     10.57 o
   2   8   6      412.16      371.56     14.95 o
   3   8   6      120.80      114.69      4.48 o
   4   8   6      157.73      136.43      5.04 o
   5   8   6      115.76      107.17      4.70 o
   6   8   6      114.92      123.70      6.60 o
   7   8   6       39.72       43.86      4.68 o
   8   8   6       86.27       82.74      6.29 o
   9   8   6       33.25       49.22      5.74 o
  10   8   6        0.65       -0.40      3.47 o
  -9   9   6        8.77       15.29      7.82 o
  -8   9   6       29.91       38.40      7.66 o
  -7   9   6       31.67       43.63      7.40 o
  -6   9   6        2.65        7.52      4.40 o
  -5   9   6       55.80       62.94      7.12 o
  -4   9   6       40.67       45.19      5.85 o
  -3   9   6       47.39       57.98      5.99 o
  -2   9   6       86.79       93.22      7.07 o
  -1   9   6      213.56      216.58     10.14 o
   0   9   6      300.83      289.43     11.57 o
   1   9   6       38.96       38.75      4.59 o
   2   9   6       21.31       30.32      4.24 o
   3   9   6      151.45      158.88      6.23 o
   4   9   6      114.46      119.43      5.72 o
   5   9   6       10.91       10.52      2.26 o
   6   9   6       63.23       66.52      4.97 o
   7   9   6       51.52       59.09      7.28 o
   8   9   6        6.01        8.23      3.66 o
   9   9   6        5.95        5.00      5.69 o
  -9  10   6        4.79       -3.04      3.04 o
  -8  10   6       22.76       26.69      4.16 o
  -7  10   6       16.68        8.87      5.20 o
  -6  10   6       14.79        6.39      4.57 o
  -5  10   6        0.53        3.86      4.05 o
  -4  10   6       26.06       19.53      4.89 o
  -3  10   6       34.39       39.53      5.27 o
  -2  10   6       13.17       14.07      3.70 o
  -1  10   6        7.67        8.17      3.37 o
   0  10   6       24.38       21.52      3.84 o
   1  10   6       19.26       20.21      3.79 o
   2  10   6        2.58        3.93      3.23 o
   3  10   6       23.35       28.20      3.03 o
   4  10   6       17.59       17.43      2.88 o
   5  10   6        2.32        4.54      2.46 o
   6  10   6        0.70        0.45      2.59 o
   7  10   6       55.14       65.99      5.39 o
   8  10   6       14.75       19.41      4.19 o
   9  10   6        6.27        6.99      7.43 o
  -8  11   6        3.40        2.92      3.13 o
  -7  11   6       25.00       29.93      7.33 o
  -6  11   6       26.56       37.89      6.93 o
  -5  11   6       12.15       16.84      5.29 o
  -4  11   6        2.88        4.85      3.89 o
  -3  11   6        1.94        4.78      3.44 o
  -2  11   6       41.93       45.15      5.29 o
  -1  11   6       41.01       36.27      4.59 o
   0  11   6       17.33       24.54      3.91 o
   1  11   6       16.01       15.41      3.68 o
   2  11   6        5.67        6.53      3.07 o
   3  11   6       14.39       18.55      3.68 o
   4  11   6       81.18       71.53      5.60 o
   5  11   6       10.88       15.16      3.11 o
   6  11   6       70.03       76.19      5.50 o
   7  11   6       35.57       42.45      4.65 o
   8  11   6        9.93       18.83      3.99 o
  -7  12   6        3.90       -0.05      5.13 o
  -6  12   6        2.98        9.09      5.06 o
  -5  12   6       26.82       36.86      6.37 o
  -4  12   6       68.89       76.55      7.82 o
  -3  12   6       28.31       43.30      5.74 o
  -2  12   6        8.14       15.92      3.96 o
  -1  12   6        5.98        5.57      3.11 o
   0  12   6       18.85       18.64      3.72 o
   1  12   6        5.78        4.99      2.60 o
   2  12   6        0.01       -2.39      2.39 o
   3  12   6       26.97       16.37      3.86 o
   4  12   6       11.08       10.76      3.34 o
   5  12   6       31.19       27.86      5.08 o
   6  12   6        1.93        3.56      2.55 o
   7  12   6       10.81        5.03      4.82 o
  -5  13   6        2.12        2.11      4.24 o
  -4  13   6        1.28        4.59      3.89 o
  -3  13   6        1.58       10.19      3.75 o
  -2  13   6        7.49        8.17      3.54 o
  -1  13   6       14.50       14.61      3.72 o
   0  13   6       41.64       44.89      4.75 o
   5  13   6       38.78       28.45      5.69 o
  -3  14   6        7.17        3.98      3.63 o
  -2 -14   7       18.29       25.72      2.22 o
  -1 -14   7       12.29       20.66      2.17 o
   0 -14   7        7.15       10.94      1.96 o
   1 -14   7       17.01       20.08      4.25 o
   2 -14   7        9.31       14.44      8.16 o
  -5 -13   7        9.95        7.62      2.32 o
  -4 -13   7        0.57        3.32      1.89 o
  -3 -13   7        4.14        3.57      1.80 o
  -2 -13   7        3.33        4.93      1.75 o
  -1 -13   7        5.58        2.31      1.66 o
   0 -13   7        6.27        6.63      2.63 o
   1 -13   7       19.15       14.71      2.25 o
   2 -13   7        7.80        3.62      2.99 o
   3 -13   7        7.69        5.53      2.94 o
   4 -13   7        4.42        8.42      3.10 o
   5 -13   7        3.21        0.64      5.28 o
  -6 -12   7        8.04        5.99      4.79 o
  -5 -12   7        1.96        4.82      2.19 o
  -4 -12   7        9.72       18.08      3.86 o
  -3 -12   7       72.19       81.75      3.98 o
  -2 -12   7        0.90        1.49      1.69 o
  -1 -12   7        8.56        9.94      1.89 o
   0 -12   7       19.45       20.24      2.17 o
   1 -12   7        4.36        3.14      1.53 o
   2 -12   7        0.22        0.33      1.49 o
   3 -12   7       29.99       26.38      2.82 o
   4 -12   7        7.07        8.71      2.90 o
   5 -12   7        2.49        2.53      2.47 o
   6 -12   7        5.17        8.05      3.14 o
  -7 -11   7       12.72       15.14      3.89 o
  -6 -11   7       44.22       54.97      5.13 o
  -5 -11   7       83.70       92.23      4.70 o
  -4 -11   7       45.59       47.58      3.38 o
  -3 -11   7       80.35       69.09      3.69 o
  -2 -11   7       61.55       60.92      3.38 o
  -1 -11   7       16.05       16.78      1.88 o
   0 -11   7       20.08       15.50      1.88 o
   1 -11   7       62.15       68.97      3.14 o
   2 -11   7       36.85       41.35      4.10 o
   3 -11   7       11.92       11.46      2.09 o
   4 -11   7       37.97       37.29      5.36 o
   5 -11   7       10.79       11.46      3.77 o
   6 -11   7        4.21        5.00      3.04 o
   7 -11   7        3.97       -1.53      2.59 o
  -8 -10   7       16.34       18.78      4.32 o
  -7 -10   7       41.87       35.80      6.28 o
  -6 -10   7       33.00       30.95      4.13 o
  -5 -10   7       38.75       38.95      3.37 o
  -4 -10   7       99.36      113.25      5.12 o
  -3 -10   7      156.57      162.46      5.36 o
  -2 -10   7        8.53       12.29      1.70 o
  -1 -10   7      137.70      137.41      3.84 o
   0 -10   7       32.39       33.76      2.25 o
   1 -10   7      391.76      373.12      6.88 o
   2 -10   7      107.95       99.07      3.47 o
   3 -10   7       16.19       13.14      1.82 o
   4 -10   7      112.80      119.39      7.10 o
   5 -10   7       43.60       46.04      4.39 o
   6 -10   7       40.77       37.85      4.42 o
   7 -10   7       54.58       64.76      5.65 o
   8 -10   7        6.47       11.91      3.64 o
  -9  -9   7       37.65       46.94      8.55 o
  -8  -9   7       10.47        3.88      3.25 o
  -7  -9   7       29.51       32.80      4.58 o
  -6  -9   7        3.24        8.13      2.36 o
  -5  -9   7       60.08       53.03      4.00 o
  -4  -9   7       65.90       80.64      3.64 o
  -3  -9   7       61.43       64.70      2.95 o
  -2  -9   7       94.71       90.10      3.21 o
  -1  -9   7       99.12      104.04      3.36 o
   0  -9   7       72.52       73.12      2.86 o
   1  -9   7       55.18       49.96      2.49 o
   2  -9   7      122.95      132.10      5.78 o
   3  -9   7      108.28      107.79      3.82 o
   4  -9   7       31.16       34.11      2.46 o
   5  -9   7        7.98        7.99      2.71 o
   6  -9   7        3.84        2.67      2.51 o
   7  -9   7        8.50        5.86      3.07 o
   8  -9   7       20.17       23.20      4.25 o
   9  -9   7        8.72        7.88      3.49 o
 -10  -8   7        7.24       16.44      6.23 o
  -9  -8   7        2.00        1.02      3.10 o
  -8  -8   7       34.46       37.89      3.91 o
  -7  -8   7      122.03      120.20      5.68 o
  -6  -8   7       32.35       37.95      3.07 o
  -5  -8   7       28.37       33.50      2.81 o
  -4  -8   7        1.17       -0.95      1.49 o
  -3  -8   7      147.90      151.31      4.23 o
  -2  -8   7       31.18       33.60      2.17 o
  -1  -8   7      101.93       93.03      3.48 o
   0  -8   7      537.19      528.81      8.36 o
   1  -8   7       15.36       12.60      1.62 o
   2  -8   7       12.60       13.15      1.73 o
   3  -8   7      183.32      188.57      7.01 o
   4  -8   7       66.51       59.75      2.92 o
   5  -8   7       21.56       21.84      2.45 o
   6  -8   7       83.41       80.47      5.66 o
   7  -8   7       18.60       21.71      3.96 o
   8  -8   7       21.26       17.02      4.04 o
   9  -8   7        6.74        7.83      3.56 o
  10  -8   7       19.63       24.31      7.19 o
 -10  -7   7        2.10        7.38      5.15 o
  -9  -7   7        9.03        6.82      2.95 o
  -8  -7   7       61.64       66.67      4.04 o
  -7  -7   7       61.31       56.01      3.62 o
  -6  -7   7       80.60       87.75      4.43 o
  -5  -7   7      413.97      427.75      9.52 o
  -4  -7   7      467.34      458.66      8.16 o
  -3  -7   7      116.69      128.18      3.81 o
  -2  -7   7      288.53      298.62      5.76 o
  -1  -7   7      169.61      145.36      3.74 o
   0  -7   7      122.05      101.75      3.13 o
   1  -7   7      103.10      112.10      3.42 o
   2  -7   7      148.42      136.10      3.23 o
   3  -7   7      174.83      172.79      3.81 o
   4  -7   7       86.99       87.01      3.09 o
   5  -7   7       20.65       19.52      2.04 o
   6  -7   7       15.35       21.39      2.94 o
   7  -7   7       26.22       31.66      4.34 o
   8  -7   7       26.67       25.41      6.40 o
   9  -7   7       28.91       34.68      5.10 o
  10  -7   7       12.34        7.05      5.48 o
 -11  -6   7       27.18       29.91      8.73 o
 -10  -6   7       24.45       23.98      4.92 o
  -9  -6   7       24.59       21.72      4.53 o
  -8  -6   7        7.70        6.00      3.12 o
  -7  -6   7      232.42      235.36      7.70 o
  -6  -6   7       94.15       94.58      4.15 o
  -5  -6   7      108.35      114.99      6.11 o
  -4  -6   7      495.17      509.75      7.57 o
  -3  -6   7       59.66       51.56      2.18 o
  -2  -6   7      897.40      881.23     12.25 o
  -1  -6   7      574.97      587.10      9.35 o
   0  -6   7       61.11       50.54      1.96 o
   1  -6   7      279.79      294.06      4.79 o
   2  -6   7      110.29      118.45      2.97 o
   3  -6   7      222.21      218.20      4.38 o
   4  -6   7      132.79      132.75      3.50 o
   5  -6   7      183.83      171.58      4.23 o
   6  -6   7      142.47      146.22      5.67 o
   7  -6   7       57.15       57.15      4.17 o
   8  -6   7       84.27       98.30      5.46 o
   9  -6   7      118.54      137.02      6.73 o
  10  -6   7        5.57       13.26      4.27 o
  11  -6   7       35.71       41.61      9.13 o
 -11  -5   7        0.86        1.76      3.53 o
 -10  -5   7       12.92       13.29      4.31 o
  -9  -5   7       38.59       42.24      5.26 o
  -8  -5   7       15.51       16.63      2.87 o
  -7  -5   7       96.76       91.32      4.78 o
  -6  -5   7      144.26      133.20      4.71 o
  -5  -5   7      130.06      128.25      5.30 o
  -4  -5   7      171.11      175.89      6.85 o
  -3  -5   7       15.27       13.38      1.52 o
  -2  -5   7      341.83      329.98      5.67 o
  -1  -5   7      323.10      306.47      4.89 o
   0  -5   7      494.95      490.57      6.79 o
   1  -5   7     1276.74     1181.05     13.61 o
   2  -5   7      260.33      278.16      4.75 o
   3  -5   7      186.95      172.31      3.75 o
   4  -5   7      225.25      225.46      4.52 o
   5  -5   7       31.66       37.50      3.68 o
   6  -5   7      302.24      310.91      7.41 o
   7  -5   7       80.94       88.52      4.77 o
   8  -5   7       25.96       32.16      3.70 o
   9  -5   7       38.27       48.65      4.49 o
  10  -5   7       34.14       39.76      6.97 o
  11  -5   7        3.17        5.50      6.16 o
 -12  -4   7       26.64       32.60      8.73 o
 -11  -4   7       56.48       56.31      5.32 o
 -10  -4   7       14.17       12.66      8.64 o
  -9  -4   7        4.46        3.94      3.22 o
  -8  -4   7       38.23       40.52      3.91 o
  -7  -4   7       46.30       45.01      3.63 o
  -6  -4   7       11.10        7.26      2.00 o
  -5  -4   7        3.92        5.50      1.56 o
  -4  -4   7        6.41        6.23      1.53 o
  -3  -4   7       50.87       43.13      2.38 o
  -2  -4   7      229.11      241.81      9.00 o
  -1  -4   7       11.34       11.69      1.35 o
   0  -4   7      462.95      500.28      7.37 o
   1  -4   7       45.24       41.17      2.33 o
   2  -4   7      234.87      242.19      4.36 o
   3  -4   7       72.25       76.49      2.50 o
   4  -4   7      218.30      208.61      4.26 o
   5  -4   7      275.79      293.35      5.80 o
   6  -4   7       40.61       36.62      2.51 o
   7  -4   7       12.83       12.02      3.25 o
   8  -4   7        4.93        2.79      2.76 o
   9  -4   7       53.31       60.92      7.00 o
  10  -4   7       53.06       60.61      6.37 o
  11  -4   7        4.08        7.59      6.23 o
 -12  -3   7        1.17       -0.14      5.78 o
 -11  -3   7        5.00        4.78      5.53 o
 -10  -3   7       58.77       56.05      4.89 o
  -9  -3   7       99.27       98.46      6.87 o
  -8  -3   7       90.73       79.71      4.95 o
  -7  -3   7      120.51      110.03      5.31 o
  -6  -3   7      245.04      223.98     12.40 o
  -5  -3   7       15.38        9.93      1.66 o
  -4  -3   7      385.09      414.62      7.06 o
  -3  -3   7      348.18      344.77      6.93 o
  -2  -3   7      210.92      213.75      4.28 o
  -1  -3   7      176.92      171.23      4.83 o
   0  -3   7      500.41      460.61      7.64 o
   1  -3   7     2600.19     2817.97     39.32 o
   2  -3   7     1109.16     1079.36     15.45 o
   3  -3   7      541.85      553.52      9.24 o
   4  -3   7       91.41       88.21      2.94 o
   5  -3   7      369.71      371.08      6.66 o
   6  -3   7       84.89       83.66      3.08 o
   7  -3   7      222.44      230.36      7.54 o
   8  -3   7       54.39       55.89      4.40 o
   9  -3   7        0.61        2.73      3.12 o
  10  -3   7       39.81       53.18      8.48 o
  11  -3   7       10.03       22.69      6.93 o
  12  -3   7        0.21       -2.13      5.64 o
 -12  -2   7       13.68       28.75      5.69 o
 -11  -2   7      167.80      158.15      9.31 o
 -10  -2   7       17.47       19.49      4.43 o
  -9  -2   7       31.74       35.33      4.96 o
  -8  -2   7       96.17       92.21      8.76 o
  -7  -2   7      336.10      346.01      9.33 o
  -6  -2   7      121.26      134.86      4.78 o
  -5  -2   7      347.77      346.46      8.39 o
  -4  -2   7      446.67      434.69      8.13 o
  -3  -2   7      337.52      322.12      6.35 o
  -2  -2   7     2170.86     2212.33     28.71 o
  -1  -2   7       46.72       42.73      3.37 o
   0  -2   7     1625.25     1693.82     22.43 o
   1  -2   7     1246.86     1227.84     17.00 o
   2  -2   7      676.16      661.76     13.66 o
   3  -2   7       10.73       15.39      2.44 o
   4  -2   7      378.75      376.99      5.88 o
   5  -2   7      298.34      289.32      5.14 o
   6  -2   7      253.78      272.22      5.45 o
   7  -2   7       10.37        9.81      3.94 o
   8  -2   7      183.37      181.06      7.05 o
   9  -2   7       10.08        8.48      3.17 o
  10  -2   7       48.28       55.54      6.15 o
  11  -2   7        7.81       16.99      4.56 o
  12  -2   7        0.09        2.93      4.26 o
 -12  -1   7        6.29        7.87      4.44 o
 -11  -1   7        9.13       15.43      4.61 o
 -10  -1   7        4.29       15.90      6.16 o
  -9  -1   7       70.26       73.83      6.41 o
  -8  -1   7      279.15      264.62     24.96 o
  -7  -1   7      334.84      322.74      9.10 o
  -6  -1   7      620.93      595.61     11.03 o
  -5  -1   7       48.79       54.63      3.03 o
  -4  -1   7      329.60      338.27      6.99 o
  -3  -1   7      731.55      765.31     13.70 o
  -2  -1   7      921.80     1034.26     13.32 o
  -1  -1   7      283.48      304.63      6.94 o
   0  -1   7       83.28       81.43      2.48 o
   1  -1   7     1688.31     1658.16     19.68 o
   2  -1   7      223.42      238.56      4.58 o
   3  -1   7      923.29      888.07     11.98 o
   4  -1   7      348.65      338.65      6.24 o
   5  -1   7       15.82       15.78      1.52 o
   6  -1   7      290.75      286.84      5.48 o
   7  -1   7      136.10      130.12      6.05 o
   8  -1   7       16.49        8.48      2.80 o
   9  -1   7       39.23       35.17      5.04 o
  10  -1   7      147.03      169.25     23.10 o
  11  -1   7        6.17        2.14      3.83 o
  12  -1   7        4.37        0.31      3.88 o
 -12   0   7        0.01       -1.05      3.76 o
 -11   0   7       31.18       34.19      5.69 o
 -10   0   7       19.89       15.29      6.46 o
  -9   0   7        3.76       14.05      5.57 o
  -8   0   7       56.53       60.18      5.78 o
  -7   0   7      276.43      291.38      9.58 o
  -6   0   7       90.99       94.75      4.70 o
  -5   0   7        0.62       -1.68      1.73 o
  -4   0   7      690.89      700.32     11.55 o
  -3   0   7       75.20       78.52      3.02 o
  -2   0   7      136.55      138.05      3.84 o
  -1   0   7     2522.01     2651.81     30.49 o
   0   0   7     4432.34     4813.42     53.44 o
   1   0   7      782.53      780.77     10.46 o
   2   0   7     5844.21     5875.94     64.98 o
   3   0   7       28.84       22.15      1.67 o
   4   0   7      309.54      304.89      7.39 o
   5   0   7      223.43      233.22      6.65 o
   6   0   7       10.63        9.39      1.34 o
   7   0   7      185.21      173.57      5.60 o
   8   0   7       87.25       97.40      5.31 o
   9   0   7       47.01       46.54      5.59 o
  10   0   7        0.26       -3.21      3.21 o
  11   0   7        0.09        1.67      4.08 o
  12   0   7        2.38        1.56      8.43 o
 -12   1   7        6.37        0.73      8.43 o
 -11   1   7        9.14       10.79      4.41 o
 -10   1   7        3.88        6.74      5.78 o
  -9   1   7       72.05       60.23      8.31 o
  -8   1   7      275.52      283.61     10.91 o
  -7   1   7      343.86      321.48     11.42 o
  -6   1   7      626.90      591.20     12.56 o
  -5   1   7       47.79       50.89      3.32 o
  -4   1   7      340.53      347.88      8.04 o
  -3   1   7      724.17      763.79     13.68 o
  -2   1   7      930.08     1028.02     14.90 o
  -1   1   7      283.80      297.80      5.79 o
   0   1   7       71.52       63.31      2.55 o
   1   1   7     1680.52     1594.79     25.09 o
   2   1   7      221.66      238.30      5.82 o
   3   1   7      912.49      876.00     16.89 o
   4   1   7      350.81      346.27      8.93 o
   5   1   7       15.16       12.28      1.90 o
   6   1   7      298.06      283.82      7.10 o
   7   1   7      137.49      135.46      4.99 o
   8   1   7       15.89        8.80      3.62 o
   9   1   7       38.33       40.36      6.79 o
  10   1   7      148.08      160.23      9.26 o
  11   1   7        6.16       -2.20      3.57 o
  12   1   7        4.43        1.18      4.11 o
 -12   2   7       13.91       23.48     16.60 o
 -11   2   7      169.95      170.00     10.01 o
 -10   2   7       16.38        9.20      5.74 o
  -9   2   7       31.71       42.97      7.70 o
  -8   2   7       97.53       96.59      9.51 o
  -7   2   7      330.07      327.68     11.56 o
  -6   2   7      119.77      142.02      5.86 o
  -5   2   7      354.90      345.36      8.40 o
  -4   2   7      451.98      426.99      9.25 o
  -3   2   7      328.72      306.32      7.16 o
  -2   2   7     2162.32     2147.41     32.88 o
  -1   2   7       51.74       47.97      2.52 o
   0   2   7     1622.27     1676.32     25.74 o
   1   2   7     1247.99     1216.65     21.64 o
   2   2   7      674.94      665.16     11.89 o
   3   2   7       11.06       14.03      1.84 o
   4   2   7      378.22      362.72      7.19 o
   5   2   7      295.47      288.44      6.46 o
   6   2   7      251.16      259.30      6.69 o
   7   2   7       10.16        8.72      2.47 o
   8   2   7      184.76      196.72      8.89 o
   9   2   7       10.24        2.53      3.47 o
  10   2   7       48.06       52.04      6.18 o
  11   2   7        7.83        7.85      7.76 o
  12   2   7        0.14       -1.42      3.73 o
 -12   3   7        1.23        5.13      4.31 o
 -11   3   7        5.29        2.96      6.70 o
 -10   3   7       59.81       47.79      8.48 o
  -9   3   7      100.55       98.30     10.19 o
  -8   3   7       89.78       84.84      8.85 o
  -7   3   7      117.52      113.08      9.48 o
  -6   3   7      242.60      248.36     12.45 o
  -5   3   7       14.74        7.44      1.88 o
  -4   3   7      373.62      391.93      8.81 o
  -3   3   7      342.93      348.54      7.68 o
  -2   3   7      204.59      212.25      5.42 o
  -1   3   7      181.76      174.22      4.65 o
   0   3   7      476.69      425.82      8.52 o
   1   3   7     2587.70     2746.04     40.83 o
   2   3   7     1103.25     1057.98     17.46 o
   3   3   7      534.49      564.10     10.68 o
   4   3   7       93.20       93.53      3.48 o
   5   3   7      370.70      375.20      8.64 o
   6   3   7       87.87       80.94      3.05 o
   7   3   7      221.13      209.64      8.71 o
   8   3   7       55.75       54.65      9.45 o
   9   3   7        0.53        0.20      3.26 o
  10   3   7       38.00       43.09      5.85 o
  11   3   7        9.94        2.16      4.08 o
  12   3   7        0.24       -3.62      3.62 o
 -12   4   7       26.63       32.10      6.13 o
 -11   4   7       55.66       51.39     14.71 o
 -10   4   7       13.33       18.64      6.81 o
  -9   4   7        3.97       -0.59      4.36 o
  -8   4   7       37.57       34.31      6.77 o
  -7   4   7       50.00       32.92      6.18 o
  -6   4   7       10.38       11.43      4.33 o
  -5   4   7        3.71        3.01      5.49 o
  -4   4   7        7.12        7.03      2.40 o
  -3   4   7       50.67       46.12      3.61 o
  -2   4   7      231.61      244.99      7.48 o
  -1   4   7       12.39       12.85      2.16 o
   0   4   7      453.08      481.75     11.34 o
   1   4   7       47.17       45.57      3.01 o
   2   4   7      246.30      245.41      5.84 o
   3   4   7       72.92       75.14      3.30 o
   4   4   7      220.73      217.56      5.19 o
   5   4   7      274.67      278.27      7.69 o
   6   4   7       41.61       39.15      2.77 o
   7   4   7       13.36       11.65      3.20 o
   8   4   7        5.14        8.94      3.58 o
   9   4   7       52.41       48.41      8.23 o
  10   4   7       54.59       40.42      5.71 o
  11   4   7        4.15       -0.83      3.86 o
 -11   5   7        0.80        5.77      4.05 o
 -10   5   7       13.12        9.18      6.18 o
  -9   5   7       39.70       40.30      7.87 o
  -8   5   7       15.41       13.37      5.36 o
  -7   5   7       97.44       88.12      8.69 o
  -6   5   7      146.55      134.74      9.84 o
  -5   5   7      130.51      116.59      8.83 o
  -4   5   7      176.80      176.57      7.00 o
  -3   5   7       14.88       11.50      2.36 o
  -2   5   7      338.43      328.54     12.97 o
  -1   5   7      322.69      291.17     11.90 o
   0   5   7      500.66      490.30     16.34 o
   1   5   7     1282.99     1153.89     32.36 o
   2   5   7      264.33      275.99     11.29 o
   3   5   7      189.85      167.27      8.78 o
   4   5   7      227.57      214.45      7.71 o
   5   5   7       30.81       36.16      2.77 o
   6   5   7      303.47      296.55      7.54 o
   7   5   7       78.34       83.26      8.47 o
   8   5   7       26.31       29.27      4.51 o
   9   5   7       39.03       34.69      6.25 o
  10   5   7       35.68       32.12      5.47 o
  11   5   7        3.32        5.35      4.32 o
 -11   6   7       26.23       29.49      5.46 o
 -10   6   7       24.67       19.88      7.40 o
  -9   6   7       24.60       34.38      7.42 o
  -8   6   7        7.44       11.66      5.53 o
  -7   6   7      233.74      241.59     13.75 o
  -6   6   7       93.78       93.13      8.57 o
  -5   6   7      111.99      114.18      9.02 o
  -4   6   7      499.74      512.57     18.97 o
  -3   6   7       55.37       42.83      5.53 o
  -2   6   7      900.60      884.71     26.48 o
  -1   6   7      573.15      575.07     19.06 o
   0   6   7       56.01       48.43      4.80 o
   1   6   7      283.13      272.97     11.36 o
   2   6   7      106.08      106.08      6.91 o
   3   6   7      224.89      207.27      7.24 o
   4   6   7      131.54      127.87      4.82 o
   5   6   7      188.49      175.38      7.68 o
   6   6   7      144.67      144.40      7.44 o
   7   6   7       58.39       57.79      5.17 o
   8   6   7       85.66       97.59      8.21 o
   9   6   7      119.33      127.70      8.00 o
  10   6   7        5.57        2.88      3.65 o
  11   6   7       36.13       43.61      6.37 o
 -10   7   7        2.18       -4.82      5.15 o
  -9   7   7        9.26        1.90      5.08 o
  -8   7   7       61.17       70.72      9.06 o
  -7   7   7       62.46       67.46      8.36 o
  -6   7   7       76.64       80.74      8.17 o
  -5   7   7      410.31      435.74     17.89 o
  -4   7   7      464.24      479.11     18.10 o
  -3   7   7      112.56      118.42      8.41 o
  -2   7   7      286.01      304.33     12.83 o
  -1   7   7      173.14      144.72      8.41 o
   0   7   7      120.56      101.35      6.74 o
   1   7   7      105.57       96.59      6.88 o
   2   7   7      152.95      135.61      7.70 o
   3   7   7      169.10      156.35      9.55 o
   4   7   7       87.58       84.13      4.45 o
   5   7   7       22.78       24.54      2.70 o
   6   7   7       14.50       19.12      2.75 o
   7   7   7       26.01       25.94      8.92 o
   8   7   7       26.90       27.18     11.25 o
   9   7   7       28.63       28.60      4.98 o
  10   7   7       12.36        6.94     12.67 o
 -10   8   7        7.73       14.23      4.30 o
  -9   8   7        1.98        7.47      5.99 o
  -8   8   7       33.33       30.96      7.24 o
  -7   8   7      121.56      132.70     11.03 o
  -6   8   7       32.83       28.85      6.04 o
  -5   8   7       28.29       21.00      5.55 o
  -4   8   7        1.49        3.61      3.61 o
  -3   8   7      150.69      149.91      9.65 o
  -2   8   7       30.75       24.59      4.78 o
  -1   8   7      103.84       92.33      7.17 o
   0   8   7      543.26      513.37     17.63 o
   1   8   7       15.55       10.19      3.68 o
   2   8   7       12.99       14.45      2.70 o
   3   8   7      185.88      196.71      7.29 o
   4   8   7       65.72       55.59      3.50 o
   5   8   7       20.91       24.21      4.06 o
   6   8   7       84.48       84.70      5.70 o
   7   8   7       18.93       13.51      7.94 o
   8   8   7       21.48       14.42      3.99 o
   9   8   7        6.47        0.59      3.23 o
  10   8   7       19.86       16.45      4.63 o
  -9   9   7       37.50       48.61      8.92 o
  -8   9   7       10.56        1.48      5.25 o
  -7   9   7       29.78       30.70      6.74 o
  -6   9   7        3.24        7.89      4.54 o
  -5   9   7       62.34       55.31      6.91 o
  -4   9   7       67.24       94.28      8.03 o
  -3   9   7       62.20       67.28      6.51 o
  -2   9   7       97.68       90.67      7.05 o
  -1   9   7       99.12       94.77      7.45 o
   0   9   7       73.33       76.13      6.77 o
   1   9   7       56.21       54.23      5.39 o
   2   9   7      121.35      115.89      7.66 o
   3   9   7      111.66      110.90      7.61 o
   4   9   7       32.15       34.13      3.56 o
   5   9   7        8.03        7.49      2.68 o
   6   9   7        4.40        8.19      2.94 o
   7   9   7        8.56        9.27      3.35 o
   8   9   7       19.76       15.55      3.93 o
   9   9   7        8.69        8.67      3.63 o
  -8  10   7       16.57        9.30      6.16 o
  -7  10   7       42.44       41.42      7.56 o
  -6  10   7       32.70       43.41      7.07 o
  -5  10   7       38.62       32.08      6.23 o
  -4  10   7      100.09      114.23      8.76 o
  -3  10   7      157.81      158.93      9.72 o
  -2  10   7        9.73       17.00      4.36 o
  -1  10   7      140.32      134.95      8.43 o
   0  10   7       31.45       27.35      4.59 o
   1  10   7      391.55      368.25     14.31 o
   2  10   7      110.47      101.77      6.98 o
   3  10   7       16.12       10.96      3.54 o
   4  10   7      110.70      107.28      5.63 o
   5  10   7       44.18       36.09      3.94 o
   6  10   7       41.80       45.33      4.54 o
   7  10   7       54.17       54.51      5.38 o
   8  10   7        6.48        7.45      3.35 o
  -7  11   7       13.01       25.13      6.95 o
  -6  11   7       45.05       38.57      7.52 o
  -5  11   7       83.88      105.21      9.16 o
  -4  11   7       45.88       51.24      6.72 o
  -3  11   7       80.81       76.06      7.17 o
  -2  11   7       60.01       59.99      6.42 o
  -1  11   7       15.74       16.53      4.07 o
   0  11   7       20.08        9.48      3.68 o
   1  11   7       61.57       75.75      6.18 o
   2  11   7       37.06       47.40      5.03 o
   3  11   7       12.50       14.33      3.61 o
   4  11   7       37.08       44.28      5.34 o
   5  11   7       11.09       14.23      3.25 o
   6  11   7        4.10        7.56      3.78 o
   7  11   7        3.84        5.34      3.35 o
  -6  12   7        7.77       10.54      5.53 o
  -5  12   7        1.92        0.19      4.24 o
  -4  12   7        9.52       19.06      5.18 o
  -3  12   7       72.34       88.26      7.99 o
  -2  12   7        0.85        4.75      3.47 o
  -1  12   7        8.29       16.39      3.96 o
   0  12   7       18.40       26.30      4.24 o
   1  12   7        4.57        2.20      2.88 o
   2  12   7        0.22       -0.59      2.72 o
   3  12   7       30.37       36.51      4.80 o
   4  12   7        7.30        7.80      3.65 o
   5  12   7        2.44       -0.44      3.02 o
   6  12   7        5.37        3.32      2.90 o
  -5  13   7        9.69       10.42      4.96 o
  -4  13   7        0.60        0.56      4.07 o
  -3  13   7        4.08       15.10      4.19 o
  -2  13   7        3.74        0.37      3.35 o
  -1  13   7        5.97        2.48      3.30 o
   0  13   7        6.47        1.52      3.02 o
   1  13   7       19.36       14.78      3.61 o
   2  13   7        7.90        4.87      3.18 o
   3  13   7        7.71        7.14      3.35 o
   4  13   7        4.66        7.47      3.58 o
   5  13   7        3.41        1.05      3.61 o
  -2  14   7       18.47       23.79      4.92 o
  -4 -13   8        6.20        4.13      2.18 o
  -3 -13   8       12.56       18.02      2.44 o
  -2 -13   8        4.84        4.18      1.95 o
  -1 -13   8       37.12       34.72      2.78 o
   0 -13   8        7.23       11.79      2.18 o
   1 -13   8        9.26        8.53      2.49 o
   2 -13   8        4.86        4.38      2.38 o
   3 -13   8       10.24       15.00      3.05 o
   4 -13   8        1.88       -3.91      3.91 o
  -6 -12   8       13.85       14.61      3.89 o
  -5 -12   8       40.13       46.54      5.70 o
  -4 -12   8       20.72       22.32      3.96 o
  -3 -12   8        3.75        6.69      2.05 o
  -2 -12   8       38.00       42.30      3.08 o
  -1 -12   8       52.82       55.81      3.54 o
   0 -12   8       32.64       32.76      2.84 o
   1 -12   8       22.87       26.23      2.75 o
   2 -12   8        8.16        6.25      2.14 o
   3 -12   8       30.74       34.05      3.91 o
   4 -12   8        4.83        7.79      3.37 o
   5 -12   8       11.41       16.19      3.42 o
   6 -12   8        6.54       14.58      5.13 o
  -7 -11   8        4.67        4.31      3.65 o
  -6 -11   8       34.38       34.17      7.20 o
  -5 -11   8        8.37        3.52      2.80 o
  -4 -11   8       35.67       31.22      3.14 o
  -3 -11   8        9.69        8.73      2.21 o
  -2 -11   8       13.02        8.22      2.34 o
  -1 -11   8        5.65        2.40      1.80 o
   0 -11   8       36.27       29.29      2.38 o
   1 -11   8       44.87       44.31      2.80 o
   2 -11   8        1.66       -1.92      1.92 o
   3 -11   8       41.04       47.07      4.29 o
   4 -11   8        9.85       13.17      3.07 o
   5 -11   8        5.18        6.23      2.91 o
   6 -11   8       41.57       36.41      7.31 o
   7 -11   8        8.75       10.63      3.37 o
  -8 -10   8       37.20       39.32      8.68 o
  -7 -10   8       10.38       21.69      4.19 o
  -6 -10   8       23.86       23.69      4.06 o
  -5 -10   8       44.98       49.51      3.74 o
  -4 -10   8        4.26        4.12      2.06 o
  -3 -10   8        6.23       12.62      2.24 o
  -2 -10   8        0.49       -1.53      1.53 o
  -1 -10   8       57.66       61.14      3.08 o
   0 -10   8       50.44       48.19      2.81 o
   1 -10   8      113.80      110.02      4.02 o
   2 -10   8        0.90        0.36      1.90 o
   3 -10   8        9.05       10.73      2.27 o
   4 -10   8        3.51        6.90      2.68 o
   5 -10   8        7.33        5.94      2.78 o
   6 -10   8       15.55       14.54      3.56 o
   7 -10   8        8.93        9.07      3.54 o
   8 -10   8        5.05        2.99      3.52 o
  -9  -9   8       14.15       19.61      4.57 o
  -8  -9   8       21.41       22.84     14.95 o
  -7  -9   8       40.44       42.19      6.33 o
  -6  -9   8       16.09       19.63      3.92 o
  -5  -9   8       97.20       93.97      4.81 o
  -4  -9   8       88.48       83.31      5.83 o
  -3  -9   8       34.89       40.15      2.77 o
  -2  -9   8      111.65      111.90      3.68 o
  -1  -9   8       26.74       25.79      2.07 o
   0  -9   8       26.75       24.89      2.07 o
   1  -9   8        9.36        8.86      1.72 o
   2  -9   8      323.65      295.49      6.25 o
   3  -9   8       43.51       44.28      2.73 o
   4  -9   8       32.49       30.13      3.17 o
   5  -9   8       36.72       33.37      3.34 o
   6  -9   8        1.97       -1.34      2.87 o
   7  -9   8       28.45       22.75      4.34 o
   8  -9   8       14.34       16.93      4.21 o
   9  -9   8        2.14        2.15      8.70 o
 -10  -8   8       18.82       34.87      7.99 o
  -9  -8   8       13.55       24.94      6.86 o
  -8  -8   8       23.58       26.09      4.61 o
  -7  -8   8       33.07       36.12      5.69 o
  -6  -8   8       33.53       32.22      3.43 o
  -5  -8   8       79.05       72.42      4.07 o
  -4  -8   8      288.43      285.97      7.03 o
  -3  -8   8      360.83      359.64      7.55 o
  -2  -8   8      149.60      151.98      4.23 o
  -1  -8   8       96.93       93.04      3.36 o
   0  -8   8      271.96      270.13      5.99 o
   1  -8   8      119.82      122.58      3.74 o
   2  -8   8       25.22       21.11      2.03 o
   3  -8   8       49.71       48.39      2.73 o
   4  -8   8       59.06       44.45      3.03 o
   5  -8   8       20.95       24.14      2.98 o
   6  -8   8       20.99       16.52      4.61 o
   7  -8   8       17.15       12.50      4.25 o
   8  -8   8       25.49       24.20      4.59 o
   9  -8   8       12.06       17.39      4.21 o
  10  -8   8        5.88       21.78      5.99 o
 -10  -7   8       14.68       20.02      6.70 o
  -9  -7   8        3.89       -1.20      3.39 o
  -8  -7   8       22.10       25.45      2.92 o
  -7  -7   8       84.97       78.48      4.77 o
  -6  -7   8       39.62       42.81      3.70 o
  -5  -7   8        1.45        3.31      1.85 o
  -4  -7   8       54.01       56.83      3.32 o
  -3  -7   8      245.52      248.78      5.61 o
  -2  -7   8      119.88      110.31      3.59 o
  -1  -7   8      145.07      135.57      3.83 o
   0  -7   8      167.75      155.76      5.92 o
   1  -7   8       82.47       88.91      3.14 o
   2  -7   8       74.14       66.13      2.86 o
   3  -7   8      117.41      104.83      3.65 o
   4  -7   8       12.30       17.38      1.84 o
   5  -7   8       94.61       83.92      4.47 o
   6  -7   8       38.93       40.79      3.55 o
   7  -7   8       40.17       43.54      5.03 o
   8  -7   8        0.74        5.19      3.11 o
   9  -7   8       11.80        8.85      9.75 o
  10  -7   8       12.95       13.37      5.88 o
 -11  -6   8       11.66       14.20      6.57 o
 -10  -6   8       33.31       42.60      5.88 o
  -9  -6   8       16.79       23.74      6.42 o
  -8  -6   8       71.32       74.22      8.61 o
  -7  -6   8       18.22       15.93      2.75 o
  -6  -6   8        1.52       -0.60      1.76 o
  -5  -6   8      359.04      344.92      7.94 o
  -4  -6   8      187.08      184.93      4.93 o
  -3  -6   8       32.37       28.89      1.88 o
  -2  -6   8      277.59      275.78      5.84 o
  -1  -6   8       50.20       50.71      2.42 o
   0  -6   8        5.18        5.74      1.17 o
   1  -6   8      251.76      245.01      4.51 o
   2  -6   8      162.88      159.93      3.66 o
   3  -6   8       27.79       30.96      1.96 o
   4  -6   8       87.74       92.37      4.87 o
   5  -6   8       35.27       36.76      2.79 o
   6  -6   8       42.31       41.80      2.99 o
   7  -6   8       18.82       25.03      4.23 o
   8  -6   8       29.48       36.83      3.98 o
   9  -6   8        6.48       10.51      3.07 o
  10  -6   8        9.21        7.84      5.25 o
 -11  -5   8        2.17        2.34      3.90 o
 -10  -5   8       24.06       23.48      4.99 o
  -9  -5   8       30.05       24.09      5.35 o
  -8  -5   8       25.97       15.61      3.92 o
  -7  -5   8       20.02       19.19      3.94 o
  -6  -5   8      140.61      145.21      5.64 o
  -5  -5   8      102.58       96.15      5.56 o
  -4  -5   8       43.30       41.45      2.70 o
  -3  -5   8       60.59       61.35      3.43 o
  -2  -5   8       17.04       21.37      1.76 o
  -1  -5   8      178.23      185.95      4.13 o
   0  -5   8       14.92       19.38      1.54 o
   1  -5   8      130.32      142.54      4.17 o
   2  -5   8       97.97      106.71      3.00 o
   3  -5   8        7.11        9.34      1.47 o
   4  -5   8      206.04      201.26      4.41 o
   5  -5   8      148.63      158.10      6.13 o
   6  -5   8      217.55      193.65      5.57 o
   7  -5   8        5.60       10.04      2.54 o
   8  -5   8       45.84       40.66      4.02 o
   9  -5   8       94.15       98.82      7.33 o
  10  -5   8       13.39       12.73      4.36 o
  11  -5   8        9.60        8.38      5.88 o
 -11  -4   8       24.26       29.41      7.77 o
 -10  -4   8       60.36       70.63      6.75 o
  -9  -4   8        5.41        3.97      3.46 o
  -8  -4   8       19.52       16.71      3.77 o
  -7  -4   8       84.82       87.62      4.86 o
  -6  -4   8      197.02      180.35      6.53 o
  -5  -4   8       43.10       44.60      2.70 o
  -4  -4   8       52.16       45.24      2.50 o
  -3  -4   8     1130.00     1089.69     17.56 o
  -2  -4   8      100.18       92.89      3.35 o
  -1  -4   8      422.99      406.44     11.18 o
   0  -4   8      954.67      946.22     12.61 o
   1  -4   8      444.32      470.36      8.03 o
   2  -4   8       68.57       73.94      2.54 o
   3  -4   8      157.09      158.17      4.29 o
   4  -4   8      169.08      154.18      4.09 o
   5  -4   8       78.52       68.97      4.76 o
   6  -4   8       68.60       71.98      3.42 o
   7  -4   8      243.50      252.92      8.10 o
   8  -4   8        8.29       10.79      2.84 o
   9  -4   8        8.38        3.40      3.33 o
  10  -4   8       25.87       22.43      7.03 o
  11  -4   8       15.64       17.89      6.91 o
 -12  -3   8        4.10        4.29      5.76 o
 -11  -3   8        9.29       11.83      6.58 o
 -10  -3   8       50.66       62.79      6.27 o
  -9  -3   8       34.86       32.11      4.89 o
  -8  -3   8       26.15       26.54      4.25 o
  -7  -3   8       11.23       12.53      4.46 o
  -6  -3   8      222.94      216.42      6.97 o
  -5  -3   8      395.40      394.62      7.38 o
  -4  -3   8       19.91       20.82      1.98 o
  -3  -3   8      318.06      347.86      6.34 o
  -2  -3   8      371.97      403.03      8.16 o
  -1  -3   8     1087.25     1106.42     24.43 o
   0  -3   8       41.97       39.57      2.24 o
   1  -3   8      172.19      168.44      4.43 o
   2  -3   8      684.91      709.66     12.80 o
   3  -3   8       26.19       15.99      2.66 o
   4  -3   8       54.51       46.83      2.19 o
   5  -3   8      546.59      530.41      9.79 o
   6  -3   8       61.51       68.57      3.22 o
   7  -3   8       28.73       30.92      2.49 o
   8  -3   8       16.88       17.34      3.17 o
   9  -3   8       49.66       59.16      5.99 o
  10  -3   8        1.98       -4.87      4.87 o
  11  -3   8        0.95        3.16      5.41 o
 -12  -2   8        4.29        1.87      6.39 o
 -11  -2   8       29.77       28.31      9.09 o
 -10  -2   8        4.82        3.68      5.41 o
  -9  -2   8       74.42       81.66      7.59 o
  -8  -2   8       52.18       62.58      9.80 o
  -7  -2   8      348.05      360.11     17.12 o
  -6  -2   8      329.40      334.36      7.84 o
  -5  -2   8      128.29      140.17      4.74 o
  -4  -2   8       17.19       22.68      2.34 o
  -3  -2   8      374.83      369.49      7.24 o
  -2  -2   8      339.33      368.13      7.06 o
  -1  -2   8      154.37      172.77      4.92 o
   0  -2   8      358.73      380.96      6.97 o
   1  -2   8      230.31      226.37      7.52 o
   2  -2   8      156.24      180.96      4.24 o
   3  -2   8      111.66      110.97      3.43 o
   4  -2   8      119.41      110.86      3.79 o
   5  -2   8       20.14       18.63      1.64 o
   6  -2   8       11.78       11.44      1.71 o
   7  -2   8       71.45       73.40      3.47 o
   8  -2   8       25.61       24.45      3.56 o
   9  -2   8       19.42       21.36      7.72 o
  10  -2   8       13.37       14.75      6.49 o
  11  -2   8        8.70       18.08      6.95 o
  12  -2   8        2.14        0.61      5.57 o
 -12  -1   8        5.92        2.50      4.01 o
 -11  -1   8        3.95        1.71      3.65 o
 -10  -1   8       22.10       24.19      6.84 o
  -9  -1   8       21.30       24.37      5.54 o
  -8  -1   8      417.65      419.05     13.59 o
  -7  -1   8      185.07      183.12      7.03 o
  -6  -1   8      127.08      143.41      5.11 o
  -5  -1   8      643.36      635.07     11.27 o
  -4  -1   8      243.96      253.49      6.02 o
  -3  -1   8       93.01       98.37      4.76 o
  -2  -1   8       22.46       14.63      1.52 o
  -1  -1   8      948.67      972.21     12.86 o
   0  -1   8       58.28       51.52      2.21 o
   1  -1   8     1052.61     1114.70     14.31 o
   2  -1   8     4818.78     4826.67     58.30 o
   3  -1   8      655.50      691.54     11.92 o
   4  -1   8      129.91      126.40      5.62 o
   5  -1   8     1080.78     1111.97     20.29 o
   6  -1   8      105.14       97.49      3.51 o
   7  -1   8        2.20        1.86      2.13 o
   8  -1   8       40.43       49.57      9.81 o
   9  -1   8       71.70       78.84      9.09 o
  10  -1   8       15.03       12.22      6.70 o
  11  -1   8        3.28       -3.44      5.71 o
  12  -1   8        3.45        2.29      6.49 o
 -12   0   8        3.86        5.70      4.41 o
 -11   0   8       22.10       15.41      7.03 o
 -10   0   8        9.04       15.55      6.51 o
  -9   0   8       35.57       47.56      7.70 o
  -8   0   8        2.79        3.47      3.19 o
  -7   0   8      578.93      568.39     15.89 o
  -6   0   8      755.31      734.85     14.87 o
  -5   0   8        0.21        1.84      1.55 o
  -4   0   8      398.47      455.07      8.70 o
  -3   0   8     3041.90     3001.76     39.04 o
  -2   0   8      641.14      685.55     14.34 o
  -1   0   8       15.20       32.26      2.21 o
   0   0   8     5043.98     5172.23     79.61 o
   1   0   8      248.46      278.73      5.86 o
   2   0   8      314.27      330.39      6.61 o
   3   0   8       12.40        9.22      1.87 o
   4   0   8      790.35      827.26     15.28 o
   5   0   8       19.91       22.38      2.66 o
   6   0   8       25.09       21.27      1.79 o
   7   0   8      313.54      328.86      9.15 o
   8   0   8        0.02       -0.56      2.99 o
   9   0   8       13.40        8.87      4.14 o
  10   0   8        9.03       19.04      8.32 o
  11   0   8       41.85       45.59      6.38 o
  12   0   8        0.97       10.22      4.65 o
 -12   1   8        5.72        5.75      4.40 o
 -11   1   8        3.88        4.17      6.16 o
 -10   1   8       22.15       28.29      7.52 o
  -9   1   8       20.91       18.99      6.70 o
  -8   1   8      411.23      384.06     18.36 o
  -7   1   8      185.32      173.98      8.49 o
  -6   1   8      132.60      142.36      5.79 o
  -5   1   8      646.23      625.47     12.83 o
  -4   1   8      244.57      235.69     10.30 o
  -3   1   8       91.03       85.08      3.78 o
  -2   1   8       21.46       14.40      1.96 o
  -1   1   8      952.15      981.71     16.50 o
   0   1   8       57.64       53.21      2.80 o
   1   1   8     1040.32     1086.96     18.23 o
   2   1   8     4818.40     4810.46     69.35 o
   3   1   8      645.46      686.87     12.93 o
   4   1   8      128.18      128.83      4.78 o
   5   1   8     1079.96     1075.01     19.31 o
   6   1   8      104.45       95.81      4.17 o
   7   1   8        1.95        0.62      2.21 o
   8   1   8       40.41       48.37      5.29 o
   9   1   8       71.13       78.40     10.35 o
  10   1   8       15.05        9.09      4.61 o
  11   1   8        3.27        1.17      4.21 o
  12   1   8        3.14        6.46     12.72 o
 -12   2   8        4.45        1.79      5.63 o
 -11   2   8       30.11       36.39      8.57 o
 -10   2   8        4.59        3.49      5.74 o
  -9   2   8       73.05       80.74      9.53 o
  -8   2   8       53.88       70.23      8.62 o
  -7   2   8      343.62      367.21     12.39 o
  -6   2   8      325.69      318.46     10.89 o
  -5   2   8      128.12      134.07      5.23 o
  -4   2   8       15.46       25.35      2.58 o
  -3   2   8      382.43      367.43      8.76 o
  -2   2   8      347.60      375.65      8.12 o
  -1   2   8      150.57      158.92      4.80 o
   0   2   8      344.35      369.61      7.89 o
   1   2   8      222.23      223.09      5.78 o
   2   2   8      160.34      185.27      5.21 o
   3   2   8      109.09      107.60      5.03 o
   4   2   8      126.40      123.06      4.69 o
   5   2   8       20.60       22.67      2.62 o
   6   2   8       11.90       11.24      2.20 o
   7   2   8       69.15       80.42      5.83 o
   8   2   8       24.62       26.80      4.50 o
   9   2   8       19.42       13.15      7.38 o
  10   2   8       13.00       17.07      4.69 o
  11   2   8        8.79       13.91      6.83 o
  12   2   8        2.11        2.48      4.20 o
 -12   3   8        4.38       14.73      7.45 o
 -11   3   8        9.44       20.16      7.28 o
 -10   3   8       52.51       60.84      9.46 o
  -9   3   8       34.00       29.25      7.26 o
  -8   3   8       28.21       22.64      6.35 o
  -7   3   8       13.20       22.60      5.88 o
  -6   3   8      222.81      214.59     11.30 o
  -5   3   8      397.58      392.68      9.37 o
  -4   3   8       21.78       21.06      2.41 o
  -3   3   8      318.36      355.20      8.07 o
  -2   3   8      381.82      401.57      8.56 o
  -1   3   8     1107.02     1108.32     18.23 o
   0   3   8       43.72       41.14      2.53 o
   1   3   8      173.79      161.74      4.84 o
   2   3   8      654.52      662.16     12.42 o
   3   3   8       26.02       26.47      2.33 o
   4   3   8       54.58       43.14      3.03 o
   5   3   8      547.36      517.94      9.73 o
   6   3   8       63.24       62.53      5.06 o
   7   3   8       28.80       25.01      4.15 o
   8   3   8       17.51       25.80      4.61 o
   9   3   8       51.34       54.46      6.10 o
  10   3   8        2.01       -0.43      3.79 o
  11   3   8        0.93        2.13      4.68 o
 -11   4   8       23.37       32.74      8.62 o
 -10   4   8       61.46       54.42      9.32 o
  -9   4   8        5.69        1.48      5.08 o
  -8   4   8       20.42       32.64      7.07 o
  -7   4   8       84.13       81.70      8.48 o
  -6   4   8      191.09      185.95     11.43 o
  -5   4   8       43.04       42.02      4.28 o
  -4   4   8       50.80       47.88     10.58 o
  -3   4   8     1143.96     1099.90     22.96 o
  -2   4   8       99.57       96.58      4.91 o
  -1   4   8      422.59      413.76     10.56 o
   0   4   8      979.57      955.13     19.63 o
   1   4   8      449.29      449.34     11.23 o
   2   4   8       66.18       73.33      3.98 o
   3   4   8      159.39      159.97      6.81 o
   4   4   8      173.02      170.03      5.34 o
   5   4   8       80.12       65.10      4.95 o
   6   4   8       68.72       69.14      4.31 o
   7   4   8      239.31      246.59      9.88 o
   8   4   8        8.17        9.56      4.17 o
   9   4   8        8.70        6.90      3.70 o
  10   4   8       25.54       21.00      4.99 o
  11   4   8       15.52        5.62      7.40 o
 -11   5   8        2.19       -4.14      5.60 o
 -10   5   8       24.03       26.53      8.06 o
  -9   5   8       30.18       30.18      7.56 o
  -8   5   8       25.51       19.08      6.21 o
  -7   5   8       21.18       26.30      6.18 o
  -6   5   8      146.88      150.10     10.75 o
  -5   5   8      106.66      117.20      8.76 o
  -4   5   8       44.01       36.55      3.82 o
  -3   5   8       56.29       59.37      4.13 o
  -2   5   8       17.68       21.36      2.83 o
  -1   5   8      177.29      184.13      9.51 o
   0   5   8       14.77       20.86      4.00 o
   1   5   8      134.14      151.93      8.36 o
   2   5   8       98.39      102.54      7.28 o
   3   5   8        6.85        6.35      3.23 o
   4   5   8      206.93      195.98     10.56 o
   5   5   8      143.95      145.04      6.99 o
   6   5   8      214.20      202.38      8.08 o
   7   5   8        5.45        3.71      3.98 o
   8   5   8       47.14       44.54      5.32 o
   9   5   8       92.84       90.90     11.17 o
  10   5   8       13.57       10.59      4.29 o
  11   5   8        9.80        4.17      4.17 o
 -11   6   8       11.16       -2.32      6.30 o
 -10   6   8       33.42       31.17      8.27 o
  -9   6   8       16.94       28.78      7.94 o
  -8   6   8       69.61       80.04      9.30 o
  -7   6   8       19.06       11.36      5.20 o
  -6   6   8        1.44       -3.75      3.75 o
  -5   6   8      354.76      358.56     16.09 o
  -4   6   8      188.30      191.36     11.24 o
  -3   6   8       34.47       26.70      5.13 o
  -2   6   8      275.77      253.00     12.13 o
  -1   6   8       50.35       41.42      5.22 o
   0   6   8        4.30       10.42      3.54 o
   1   6   8      247.00      238.01     10.98 o
   2   6   8      164.91      147.46      8.71 o
   3   6   8       27.38       25.92      4.64 o
   4   6   8       88.66       86.20      7.42 o
   5   6   8       33.93       32.26      2.94 o
   6   6   8       41.87       38.57      3.21 o
   7   6   8       18.76       23.22      4.67 o
   8   6   8       29.62       28.75      4.74 o
   9   6   8        6.44        3.61      3.61 o
  10   6   8        9.14       11.94      4.64 o
  11   6   8        7.60        9.22      5.75 o
 -10   7   8       14.51       17.82      7.05 o
  -9   7   8        3.85        1.97      5.53 o
  -8   7   8       22.86       14.50      5.78 o
  -7   7   8       85.41       82.73      9.30 o
  -6   7   8       38.38       38.33      6.63 o
  -5   7   8        1.98        2.29      3.98 o
  -4   7   8       53.41       51.42      6.67 o
  -3   7   8      248.95      250.72     12.46 o
  -2   7   8      118.62      117.34      8.57 o
  -1   7   8      146.31      134.90      8.43 o
   0   7   8      166.18      155.23      8.76 o
   1   7   8       83.04       83.46      6.67 o
   2   7   8       74.53       69.99      6.25 o
   3   7   8      117.76      108.68      8.06 o
   4   7   8       13.19       14.40      3.24 o
   5   7   8       93.58       90.01      4.43 o
   6   7   8       39.10       40.22      4.45 o
   7   7   8       41.48       47.04      5.08 o
   8   7   8        0.77        2.03      3.01 o
   9   7   8       11.13        8.10      3.87 o
  10   7   8       12.43       19.12      4.94 o
 -10   8   8       18.85       18.99      7.70 o
  -9   8   8       13.83        8.34      6.30 o
  -8   8   8       23.21       16.46      6.02 o
  -7   8   8       33.37       32.01      7.05 o
  -6   8   8       33.53       31.26      6.30 o
  -5   8   8       80.66       72.45      7.91 o
  -4   8   8      281.40      266.27     13.61 o
  -3   8   8      362.89      326.88     14.85 o
  -2   8   8      152.02      160.43      9.39 o
  -1   8   8       93.97       78.56      7.03 o
   0   8   8      271.12      259.72     12.11 o
   1   8   8      117.97      113.24      7.91 o
   2   8   8       26.34       32.74      4.92 o
   3   8   8       48.70       44.95      3.90 o
   4   8   8       60.27       49.09      4.13 o
   5   8   8       19.58       23.55      2.87 o
   6   8   8       21.58       23.81      3.94 o
   7   8   8       17.77       15.26      6.70 o
   8   8   8       24.41       27.65      4.78 o
   9   8   8       11.85       13.85      4.33 o
  10   8   8        6.01        7.91      4.15 o
  -9   9   8       13.94       13.35      6.63 o
  -8   9   8       21.18       16.27      6.65 o
  -7   9   8       39.75       47.40      7.91 o
  -6   9   8       16.98       27.33      6.37 o
  -5   9   8       95.18      102.75      9.11 o
  -4   9   8       91.06       70.09      7.49 o
  -3   9   8       36.78       38.90      5.76 o
  -2   9   8      109.92      102.14      7.80 o
  -1   9   8       27.15       21.12      4.54 o
   0   9   8       26.45       18.73      4.26 o
   1   9   8       10.02        3.21      3.37 o
   2   9   8      323.94      281.92     12.65 o
   3   9   8       43.45       38.75      5.32 o
   4   9   8       31.86       31.89      5.06 o
   5   9   8       36.42       35.92      4.09 o
   6   9   8        2.27        3.06      2.82 o
   7   9   8       28.70       20.09      5.69 o
   8   9   8       14.55       20.05      6.99 o
   9   9   8        2.15        2.64      3.84 o
  -8  10   8       37.98       41.82      8.38 o
  -7  10   8       10.62        9.34      5.88 o
  -6  10   8       24.18       24.56      6.37 o
  -5  10   8       44.44       48.89      7.03 o
  -4  10   8        4.01       15.01      4.94 o
  -3  10   8        6.45        7.94      3.82 o
  -2  10   8        0.53       -3.09      3.09 o
  -1  10   8       57.56       65.92      6.37 o
   0  10   8       50.86       53.95      5.85 o
   1  10   8      113.80      104.95      7.59 o
   2  10   8        0.70        1.01      3.11 o
   3  10   8        8.82       10.65      3.84 o
   4  10   8        3.67        4.96      3.70 o
   5  10   8        7.94        7.14      4.00 o
   6  10   8       15.87       12.29      3.46 o
   7  10   8        9.08       13.36      3.59 o
   8  10   8        5.15       12.06      3.96 o
  -7  11   8        4.76       -3.72      5.03 o
  -6  11   8       35.24       36.67      7.38 o
  -5  11   8        8.67        3.93      4.64 o
  -4  11   8       34.51       27.89      5.78 o
  -3  11   8       10.10        4.29      3.93 o
  -2  11   8       13.62       11.01      4.17 o
  -1  11   8        5.67        4.64      3.54 o
   0  11   8       38.20       37.02      5.22 o
   1  11   8       44.54       43.70      5.29 o
   2  11   8        1.60       -1.33      2.58 o
   3  11   8       41.25       38.26      5.29 o
   4  11   8        9.52        7.03      3.86 o
   5  11   8        5.03        6.86      3.79 o
   6  11   8       40.87       48.68      4.91 o
   7  11   8        9.44        4.77      3.19 o
  -6  12   8       13.69       17.73      6.60 o
  -5  12   8       40.39       33.58      6.95 o
  -4  12   8       21.17       22.34      5.69 o
  -3  12   8        3.94       -2.08      3.61 o
  -2  12   8       38.65       48.68      6.18 o
  -1  12   8       51.74       53.23      6.04 o
   0  12   8       33.65       38.22      5.27 o
   1  12   8       22.61       35.52      4.73 o
   2  12   8        8.18       16.34      3.96 o
   3  12   8       30.57       35.97      5.20 o
   4  12   8        4.65       11.73      3.91 o
   5  12   8       11.69       20.65      4.75 o
   6  12   8        6.40       10.02      4.45 o
  -4  13   8        6.61       -2.44      3.98 o
  -3  13   8       12.10       11.26      4.80 o
  -2  13   8        4.92        3.33      3.51 o
  -1  13   8       37.85       31.82      5.20 o
   0  13   8        7.44        7.54      3.65 o
   1  13   8        8.89       12.55      3.96 o
   2  13   8        4.96        4.47      3.40 o
   3  13   8       10.50       20.30      4.31 o
   4  13   8        1.99        7.28      3.89 o
  -3 -13   9        9.69       14.17      2.60 o
  -2 -13   9        3.62        1.36      2.07 o
  -1 -13   9       33.81       34.30      3.08 o
   0 -13   9       12.84       12.89      2.34 o
   1 -13   9        1.41        5.07      4.37 o
   2 -13   9        7.12       13.21      5.92 o
   3 -13   9       22.17       26.64      3.84 o
  -5 -12   9        4.11        0.10      4.27 o
  -4 -12   9        1.82        1.63      2.54 o
  -3 -12   9       15.70       15.96      2.62 o
  -2 -12   9       12.67       11.00      2.34 o
  -1 -12   9        2.19        1.54      1.87 o
   0 -12   9       12.76       16.54      2.52 o
   1 -12   9       10.54       10.69      2.39 o
   2 -12   9       12.13       10.23      2.95 o
   3 -12   9        4.88        6.63      2.83 o
   4 -12   9        4.20        3.65      2.70 o
   5 -12   9       10.46        7.77      4.25 o
  -7 -11   9       25.92       35.80      6.62 o
  -6 -11   9       41.50       44.58      5.10 o
  -5 -11   9        3.74       11.05      3.34 o
  -4 -11   9       18.16       27.96      6.83 o
  -3 -11   9       10.73       22.37      2.83 o
  -2 -11   9       43.39       53.13      5.22 o
  -1 -11   9        0.05        1.62      1.84 o
   0 -11   9        2.23        1.50      1.97 o
   1 -11   9        1.69        0.37      1.84 o
   2 -11   9       10.29       11.52      5.05 o
   3 -11   9       16.69       18.56      3.45 o
   4 -11   9        6.65        4.98      2.81 o
   5 -11   9        4.19        2.65      3.09 o
   6 -11   9        4.97        3.15      2.79 o
   7 -11   9        0.60        4.71      4.84 o
  -8 -10   9        7.52        6.48      3.75 o
  -7 -10   9        7.19       15.89      4.05 o
  -6 -10   9       10.92       12.84      4.53 o
  -5 -10   9       50.14       47.91      4.85 o
  -4 -10   9       23.39       27.42      3.27 o
  -3 -10   9       42.65       37.28      3.23 o
  -2 -10   9       62.16       71.33      4.61 o
  -1 -10   9        7.69        8.23      2.14 o
   0 -10   9       27.03       25.69      2.77 o
   1 -10   9       34.09       45.23      3.37 o
   2 -10   9       25.19       23.58      2.90 o
   3 -10   9        3.71       -1.47      2.18 o
   4 -10   9      130.55      120.15      6.77 o
   5 -10   9        0.09       -0.14      2.54 o
   6 -10   9       10.68       16.91      3.86 o
   7 -10   9       22.07       31.22      4.73 o
   8 -10   9        7.41       14.02     10.13 o
  -9  -9   9        1.18        0.37      4.31 o
  -8  -9   9       11.46        9.10      4.13 o
  -7  -9   9       17.80       11.52      3.61 o
  -6  -9   9       57.87       63.43      5.55 o
  -5  -9   9        1.40       -0.72      2.41 o
  -4  -9   9       81.10       87.69      4.70 o
  -3  -9   9        2.35        4.09      1.94 o
  -2  -9   9       47.70       49.98      3.10 o
  -1  -9   9       38.75       38.23      2.80 o
   0  -9   9       54.11       50.88      3.57 o
   1  -9   9       62.71       55.37      2.96 o
   2  -9   9      109.91       97.02      3.84 o
   3  -9   9      138.56      131.76      5.60 o
   4  -9   9       40.99       33.18      3.42 o
   5  -9   9       35.17       35.89      3.54 o
   6  -9   9       60.00       59.00      7.66 o
   7  -9   9       13.93       15.69      4.03 o
   8  -9   9        3.79        4.70      3.15 o
  -9  -8   9       28.86       38.31      7.68 o
  -8  -8   9       17.60       11.94      3.91 o
  -7  -8   9        0.86       -0.97      4.05 o
  -6  -8   9       17.81       25.62      4.02 o
  -5  -8   9       28.73       24.17      3.06 o
  -4  -8   9       13.55       13.52      2.31 o
  -3  -8   9       15.29       18.69      2.38 o
  -2  -8   9      237.92      207.73      5.82 o
  -1  -8   9       66.33       65.83      3.04 o
   0  -8   9       31.86       37.33      2.48 o
   1  -8   9      203.07      184.47      4.83 o
   2  -8   9       11.48        5.22      1.64 o
   3  -8   9       70.03       76.31      3.43 o
   4  -8   9      241.00      241.51      7.58 o
   5  -8   9       55.17       62.07      7.14 o
   6  -8   9       56.66       58.28      7.31 o
   7  -8   9        9.69       11.07      3.57 o
   8  -8   9       23.42       29.84      5.80 o
   9  -8   9        2.61       -1.01      3.04 o
 -10  -7   9       16.90       25.88      7.45 o
  -9  -7   9        7.39       14.57      5.76 o
  -8  -7   9       13.18       17.02      6.67 o
  -7  -7   9       13.24       17.10      2.96 o
  -6  -7   9       30.59       42.42      3.77 o
  -5  -7   9       51.70       56.92      4.08 o
  -4  -7   9        3.89        0.82      1.80 o
  -3  -7   9      283.56      301.98      7.30 o
  -2  -7   9      274.60      271.73      5.99 o
  -1  -7   9       39.22       40.77      2.47 o
   0  -7   9       18.32       17.61      1.93 o
   1  -7   9       99.65       97.99      3.49 o
   2  -7   9      108.17      102.39      4.20 o
   3  -7   9        6.65        3.14      1.62 o
   4  -7   9       63.15       67.24      4.79 o
   5  -7   9       84.56       86.49      4.70 o
   6  -7   9        2.98        0.95      2.10 o
   7  -7   9       13.99       15.47      3.73 o
   8  -7   9       19.70       15.51      4.04 o
   9  -7   9        9.59       10.03      6.69 o
  10  -7   9       13.36       16.16      7.07 o
 -10  -6   9       15.32        9.51      4.26 o
  -9  -6   9       30.79       41.64      7.91 o
  -8  -6   9       17.08       19.53      3.16 o
  -7  -6   9        9.67        3.60      2.31 o
  -6  -6   9        1.18        0.51      2.37 o
  -5  -6   9       29.96       28.14      3.24 o
  -4  -6   9      274.74      274.90      7.91 o
  -3  -6   9      160.74      154.37      4.47 o
  -2  -6   9      275.28      262.60      5.04 o
  -1  -6   9      495.55      492.54      9.99 o
   0  -6   9       23.10       17.47      1.63 o
   1  -6   9      241.56      259.47      4.92 o
   2  -6   9      160.94      150.67      3.74 o
   3  -6   9        7.48        4.67      1.46 o
   4  -6   9       80.48       89.23      4.29 o
   5  -6   9       18.12       16.09      2.29 o
   6  -6   9       89.52       83.91      4.03 o
   7  -6   9       54.33       59.21      3.98 o
   8  -6   9       19.43       14.14      3.23 o
   9  -6   9       35.96       45.60      7.04 o
  10  -6   9       20.75       22.62      6.72 o
 -11  -5   9        0.15       -1.36      6.16 o
 -10  -5   9       11.06       16.96      9.79 o
  -9  -5   9       20.61       18.85      6.02 o
  -8  -5   9        2.41        5.36      4.24 o
  -7  -5   9        7.32        5.02      3.07 o
  -6  -5   9       95.50      100.83      5.08 o
  -5  -5   9        5.70        2.50      1.87 o
  -4  -5   9       74.38       64.59      4.25 o
  -3  -5   9      237.85      219.70      5.56 o
  -2  -5   9      293.82      323.50      6.14 o
  -1  -5   9      187.51      195.65      4.55 o
   0  -5   9       57.39       49.69      2.80 o
   1  -5   9      457.54      475.00      7.15 o
   2  -5   9       21.30       16.95      1.65 o
   3  -5   9      379.48      365.83      6.71 o
   4  -5   9      278.27      268.88      5.34 o
   5  -5   9       21.56       15.23      2.62 o
   6  -5   9        8.32        9.67      2.13 o
   7  -5   9       14.79       16.04      3.17 o
   8  -5   9        3.32        3.44      2.48 o
   9  -5   9       11.57       21.63      6.24 o
  10  -5   9        1.99        0.68      5.55 o
  11  -5   9       15.48       22.62      7.66 o
 -11  -4   9        1.75        3.93      5.53 o
 -10  -4   9        7.69       12.88      6.28 o
  -9  -4   9       11.66       18.24      6.25 o
  -8  -4   9      113.54      135.97      7.71 o
  -7  -4   9        0.03       -2.09      2.09 o
  -6  -4   9       26.84       25.79      3.20 o
  -5  -4   9      294.04      276.99      6.94 o
  -4  -4   9      395.75      398.98      7.42 o
  -3  -4   9      131.89      123.04      3.75 o
  -2  -4   9       51.50       47.46      2.44 o
  -1  -4   9      660.07      669.63     11.04 o
   0  -4   9        3.64        2.92      1.14 o
   1  -4   9      447.49      411.49      7.91 o
   2  -4   9      141.85      132.88      5.46 o
   3  -4   9      573.28      565.26     11.91 o
   4  -4   9       18.57       21.91      2.19 o
   5  -4   9      294.98      289.32      7.01 o
   6  -4   9      302.22      303.52      7.11 o
   7  -4   9       28.22       32.30      2.73 o
   8  -4   9       65.09       64.72      4.78 o
   9  -4   9        5.93       11.07     10.96 o
  10  -4   9        1.15       -4.78      4.78 o
  11  -4   9        6.36        8.08      6.25 o
 -11  -3   9       17.00        8.17      6.06 o
 -10  -3   9       81.33       88.54      9.69 o
  -9  -3   9       82.59       90.67      6.91 o
  -8  -3   9       24.21       23.38      4.38 o
  -7  -3   9       80.72       83.52      4.94 o
  -6  -3   9      576.63      558.09     12.56 o
  -5  -3   9      295.08      291.79      8.01 o
  -4  -3   9       80.56       74.62      3.11 o
  -3  -3   9     1069.95     1093.64     17.54 o
  -2  -3   9      246.99      250.84      5.22 o
  -1  -3   9       71.96       71.05      2.76 o
   0  -3   9       60.82       57.16      2.47 o
   1  -3   9      463.07      487.43      8.81 o
   2  -3   9       77.85       88.69      3.46 o
   3  -3   9      109.96      107.68      3.62 o
   4  -3   9      258.92      272.30      5.23 o
   5  -3   9       27.79       30.67      2.44 o
   6  -3   9      189.94      197.66      5.50 o
   7  -3   9       11.74       12.77      2.09 o
   8  -3   9        7.16        6.92      4.21 o
   9  -3   9        6.66        4.87      3.19 o
  10  -3   9       20.96       29.83      7.70 o
  11  -3   9        3.36       -3.33      5.71 o
 -11  -2   9       39.37       38.87      8.20 o
 -10  -2   9       16.23       15.24      5.81 o
  -9  -2   9       36.76       27.95      4.76 o
  -8  -2   9      111.03      121.87      7.45 o
  -7  -2   9       57.45       53.44      4.34 o
  -6  -2   9       13.84       21.11      3.12 o
  -5  -2   9      626.83      629.25     15.09 o
  -4  -2   9     1023.62     1044.58     20.50 o
  -3  -2   9       15.92       19.59      1.85 o
  -2  -2   9       14.34       21.78      2.34 o
  -1  -2   9     1662.41     1602.57     22.31 o
   0  -2   9      179.03      199.21      4.50 o
   1  -2   9       90.84      103.91      4.45 o
   2  -2   9     1684.25     1694.69     35.54 o
   3  -2   9       58.25       54.97      2.64 o
   4  -2   9       76.92       82.11      3.27 o
   5  -2   9       74.54       73.68      2.82 o
   6  -2   9      103.04      107.68      5.40 o
   7  -2   9       52.14       54.35      3.40 o
   8  -2   9       41.20       41.79      5.10 o
   9  -2   9       29.24       35.38      7.63 o
  10  -2   9        1.12        0.73      5.15 o
  11  -2   9        0.81       -0.94      4.92 o
 -11  -1   9       15.27       17.56      7.14 o
 -10  -1   9       14.10       15.88      6.25 o
  -9  -1   9      228.84      256.72     15.27 o
  -8  -1   9      199.12      201.65      9.54 o
  -7  -1   9       50.33       55.07      5.96 o
  -6  -1   9      677.39      654.92     14.27 o
  -5  -1   9       33.31       34.69      2.92 o
  -4  -1   9      231.97      215.65      5.73 o
  -3  -1   9      943.47      972.91     14.91 o
  -2  -1   9      129.21      123.63      4.10 o
  -1  -1   9      189.46      197.54      4.73 o
   0  -1   9       47.87       46.46      2.54 o
   1  -1   9      395.01      359.39      6.45 o
   2  -1   9      100.01      105.25      3.36 o
   3  -1   9      123.32      119.21      4.11 o
   4  -1   9      121.22      123.36      6.02 o
   5  -1   9       10.88       12.37      2.57 o
   6  -1   9       49.82       50.63      2.76 o
   7  -1   9       52.94       55.74      2.75 o
   8  -1   9       15.91        9.30      3.57 o
   9  -1   9       16.68       19.74      6.60 o
  10  -1   9       28.57       17.19      6.60 o
  11  -1   9        2.50        8.45      6.11 o
 -12   0   9        1.24       -3.33      4.15 o
 -11   0   9       10.40       10.54      6.70 o
 -10   0   9        6.87        6.98      5.64 o
  -9   0   9        4.34        4.17      4.85 o
  -8   0   9        8.91       22.77      4.36 o
  -7   0   9       31.17       27.94      4.61 o
  -6   0   9        4.57        6.10      2.44 o
  -5   0   9      353.56      355.62     12.77 o
  -4   0   9        1.08        1.28      1.58 o
  -3   0   9       31.68       50.03      2.82 o
  -2   0   9      169.54      151.06      4.46 o
  -1   0   9     1592.15     1658.92     32.52 o
   0   0   9        0.69        6.80      1.95 o
   1   0   9      378.84      370.25      7.79 o
   2   0   9      673.43      693.66     13.12 o
   3   0   9      606.23      549.71     11.32 o
   4   0   9      422.49      417.64     13.67 o
   5   0   9      190.68      202.07      6.55 o
   6   0   9       66.85       66.94      4.21 o
   7   0   9       37.74       37.14      2.30 o
   8   0   9       20.50       23.49      6.32 o
   9   0   9       88.39       91.16      9.81 o
  10   0   9        0.01        1.17      5.97 o
  11   0   9        6.71        2.44      5.76 o
 -11   1   9       15.03       14.00      6.49 o
 -10   1   9       13.81       14.59      6.56 o
  -9   1   9      228.35      258.57     15.50 o
  -8   1   9      202.17      208.90     13.77 o
  -7   1   9       50.67       58.51      7.24 o
  -6   1   9      687.07      679.14     17.49 o
  -5   1   9       33.88       31.17      3.06 o
  -4   1   9      233.94      227.36      8.84 o
  -3   1   9      929.08      934.80     16.96 o
  -2   1   9      136.00      133.68      8.13 o
  -1   1   9      187.67      188.24      5.52 o
   0   1   9       48.27       39.39      2.70 o
   1   1   9      396.05      363.48      8.19 o
   2   1   9      100.18      103.92      4.30 o
   3   1   9      120.15      122.05      7.29 o
   4   1   9      128.60      122.41      4.97 o
   5   1   9       11.39       13.18      2.45 o
   6   1   9       49.63       54.26      3.82 o
   7   1   9       52.32       62.03      7.59 o
   8   1   9       14.86       11.94      5.39 o
   9   1   9       16.39       21.05      4.84 o
  10   1   9       28.50       18.19      4.83 o
  11   1   9        2.36        4.45      4.38 o
 -11   2   9       39.20       59.83      9.98 o
 -10   2   9       16.38       19.44      6.98 o
  -9   2   9       35.24       22.88      7.07 o
  -8   2   9      110.74      107.55     10.56 o
  -7   2   9       59.04       71.30      8.13 o
  -6   2   9       13.59       18.17      3.88 o
  -5   2   9      628.85      615.18     12.99 o
  -4   2   9     1045.35     1050.79     18.64 o
  -3   2   9       17.31       16.51      2.30 o
  -2   2   9       15.19       20.84      2.32 o
  -1   2   9     1678.79     1625.84     25.71 o
   0   2   9      183.22      200.68      5.63 o
   1   2   9       94.51      105.15      4.25 o
   2   2   9     1713.52     1707.83     27.00 o
   3   2   9       58.45       59.56      6.10 o
   4   2   9       79.30       84.71      4.07 o
   5   2   9       74.26       73.49      4.07 o
   6   2   9      103.77      122.56      9.02 o
   7   2   9       52.19       47.37      7.14 o
   8   2   9       41.99       40.08      5.48 o
   9   2   9       29.28       33.75      5.39 o
  10   2   9        1.19        3.88      3.82 o
  11   2   9        0.72       -2.43      4.08 o
 -11   3   9       16.92       18.08      7.42 o
 -10   3   9       80.19       79.08     10.33 o
  -9   3   9       84.32       93.32     10.30 o
  -8   3   9       23.40       23.86      6.65 o
  -7   3   9       78.44       69.59      8.57 o
  -6   3   9      583.75      538.70     21.54 o
  -5   3   9      289.93      289.40     10.07 o
  -4   3   9       83.47       81.99      5.08 o
  -3   3   9     1068.59     1095.23     18.92 o
  -2   3   9      249.31      254.13      6.57 o
  -1   3   9       73.36       67.41      3.36 o
   0   3   9       58.84       54.01      3.06 o
   1   3   9      474.80      497.74     12.38 o
   2   3   9       81.83       93.41      3.92 o
   3   3   9      110.40      115.88      7.52 o
   4   3   9      259.92      263.67      7.28 o
   5   3   9       26.71       31.23      3.92 o
   6   3   9      189.69      187.05     11.22 o
   7   3   9       11.12        9.74      3.85 o
   8   3   9        6.94       12.01      4.02 o
   9   3   9        6.64        9.39      3.93 o
  10   3   9       20.48       15.99      4.83 o
  11   3   9        3.48        0.62      4.64 o
 -11   4   9        1.84        2.74      6.18 o
 -10   4   9        7.58        9.76      6.04 o
  -9   4   9       11.38        4.50      5.88 o
  -8   4   9      111.70      106.34     10.44 o
  -7   4   9        0.04       -0.89      4.03 o
  -6   4   9       26.99       22.76      5.74 o
  -5   4   9      294.17      270.39     14.03 o
  -4   4   9      388.13      387.87     11.66 o
  -3   4   9      129.80      106.25      6.14 o
  -2   4   9       54.51       59.38      4.10 o
  -1   4   9      668.13      664.62     15.45 o
   0   4   9        4.00        6.27      2.14 o
   1   4   9      444.03      414.80     17.39 o
   2   4   9      145.62      138.53      4.67 o
   3   4   9      569.34      592.54     11.59 o
   4   4   9       17.43       20.54      2.45 o
   5   4   9      297.36      279.29     13.72 o
   6   4   9      304.85      306.18     19.20 o
   7   4   9       28.84       29.55      4.48 o
   8   4   9       65.07       65.97      6.11 o
   9   4   9        6.02       11.69      4.09 o
  10   4   9        1.10        5.53      4.01 o
  11   4   9        6.61        0.36      7.10 o
 -11   5   9        0.16        0.05      6.23 o
 -10   5   9       11.15        8.29      6.67 o
  -9   5   9       20.16       17.47      6.39 o
  -8   5   9        2.21       -3.56      3.56 o
  -7   5   9        6.65       -2.37      3.72 o
  -6   5   9       89.57       80.60      8.41 o
  -5   5   9        5.52        3.96      3.91 o
  -4   5   9       71.55       55.08      7.03 o
  -3   5   9      231.72      205.95      7.85 o
  -2   5   9      292.09      324.05      9.72 o
  -1   5   9      183.34      197.69     10.21 o
   0   5   9       58.75       43.44      5.39 o
   1   5   9      442.98      439.72     16.67 o
   2   5   9       21.78       10.14      3.89 o
   3   5   9      380.83      358.75     14.92 o
   4   5   9      269.97      236.00     12.25 o
   5   5   9       21.39       20.49      4.71 o
   6   5   9        8.89        6.33      2.16 o
   7   5   9       14.56       10.61      4.04 o
   8   5   9        3.47       -0.85      4.70 o
   9   5   9       11.16       14.25      4.20 o
  10   5   9        1.93        2.23      5.25 o
  11   5   9       15.98       10.86      4.93 o
 -10   6   9       15.53       18.85      7.31 o
  -9   6   9       29.98       28.87      7.80 o
  -8   6   9       17.31       20.37      6.91 o
  -7   6   9        9.72       -1.43      3.63 o
  -6   6   9        1.07        3.89      4.26 o
  -5   6   9       29.56       29.90      5.85 o
  -4   6   9      264.63      233.75     12.81 o
  -3   6   9      156.77      152.56     10.35 o
  -2   6   9      266.72      244.66     12.55 o
  -1   6   9      487.89      467.12     17.87 o
   0   6   9       20.74       13.56      4.10 o
   1   6   9      239.52      244.61     11.71 o
   2   6   9      158.41      137.15      8.87 o
   3   6   9        7.34        2.88      3.72 o
   4   6   9       77.07       83.55      7.49 o
   5   6   9       18.48       20.47      4.85 o
   6   6   9       88.63       92.75      6.25 o
   7   6   9       53.50       58.55      5.57 o
   8   6   9       20.30       14.87      4.87 o
   9   6   9       35.20       44.51      6.91 o
  10   6   9       20.61       20.69      5.11 o
 -10   7   9       16.46       31.38      8.43 o
  -9   7   9        7.35        1.76      5.76 o
  -8   7   9       13.43       12.60      6.04 o
  -7   7   9       13.79       12.18      5.55 o
  -6   7   9       29.74       38.01      6.77 o
  -5   7   9       50.45       51.45      7.14 o
  -4   7   9        4.21        2.08      3.96 o
  -3   7   9      282.51      299.88     14.28 o
  -2   7   9      278.25      280.98     13.16 o
  -1   7   9       38.26       35.78      5.53 o
   0   7   9       18.22       17.42      4.59 o
   1   7   9       97.55       87.39      7.42 o
   2   7   9      110.55       96.78      7.75 o
   3   7   9        6.96        4.57      3.54 o
   4   7   9       61.83       55.76      6.39 o
   5   7   9       87.01       84.82      7.39 o
   6   7   9        3.14        0.32      2.84 o
   7   7   9       13.22       15.79      3.92 o
   8   7   9       19.44       14.71      6.99 o
   9   7   9       10.01        4.84      3.71 o
  10   7   9       13.93       16.55      4.99 o
  -9   8   9       29.00       36.93      8.59 o
  -8   8   9       17.74       16.60      6.30 o
  -7   8   9        0.88       10.33      5.18 o
  -6   8   9       17.88        6.30      5.08 o
  -5   8   9       27.69       17.33      5.76 o
  -4   8   9       13.61       14.31      5.03 o
  -3   8   9       15.55       13.98      4.64 o
  -2   8   9      237.53      203.54     11.19 o
  -1   8   9       67.56       58.40      6.30 o
   0   8   9       32.04       39.79      5.50 o
   1   8   9      202.71      175.77      9.88 o
   2   8   9       12.04        7.94      3.84 o
   3   8   9       71.81       69.69      6.72 o
   4   8   9      240.58      232.95     12.15 o
   5   8   9       55.22       53.31      4.45 o
   6   8   9       57.40       58.75      8.25 o
   7   8   9       10.03       16.80      3.97 o
   8   8   9       23.63       24.91      4.66 o
   9   8   9        2.70        2.04      3.55 o
  -9   9   9        1.27       -3.96      4.92 o
  -8   9   9       11.60       16.46      6.60 o
  -7   9   9       17.56        9.74      5.57 o
  -6   9   9       57.40       67.28      8.52 o
  -5   9   9        1.31        0.70      4.10 o
  -4   9   9       81.77       77.28      8.08 o
  -3   9   9        2.47        1.87      3.58 o
  -2   9   9       47.51       57.82      6.63 o
  -1   9   9       40.06       40.28      5.60 o
   0   9   9       56.12       39.74      5.74 o
   1   9   9       64.27       48.03      5.78 o
   2   9   9      109.98       89.10      7.77 o
   3   9   9      137.10      123.62      8.66 o
   4   9   9       41.81       42.97      5.95 o
   5   9   9       35.80       23.04      5.36 o
   6   9   9       60.80       66.01      7.59 o
   7   9   9       14.05       28.00      4.44 o
   8   9   9        3.96        2.62      3.49 o
  -8  10   9        7.40        1.24      5.53 o
  -7  10   9        6.86       26.37      7.10 o
  -6  10   9       10.77       12.01      5.41 o
  -5  10   9       49.77       58.00      7.82 o
  -4  10   9       24.11       23.35      5.71 o
  -3  10   9       41.68       38.08      6.14 o
  -2  10   9       61.83       68.66      7.07 o
  -1  10   9        8.26        5.43      3.61 o
   0  10   9       24.96       22.04      4.75 o
   1  10   9       33.26       46.72      5.74 o
   2  10   9       24.72       21.26      4.57 o
   3  10   9        3.48        3.86      3.47 o
   4  10   9      130.53      130.99      9.18 o
   5  10   9        0.11       -2.88      2.88 o
   6  10   9       10.55       13.96      5.01 o
   7  10   9       21.25       25.73      4.37 o
   8  10   9        7.74       10.62      3.93 o
  -7  11   9       24.91       22.27      7.19 o
  -6  11   9       41.79       45.78      7.99 o
  -5  11   9        3.86       16.11      5.57 o
  -4  11   9       17.48       25.69      6.23 o
  -3  11   9       10.40       20.75      5.53 o
  -2  11   9       44.16       59.53      6.81 o
  -1  11   9        0.09        2.72      3.70 o
   0  11   9        2.24        5.13      3.63 o
   1  11   9        1.79        2.93      3.23 o
   2  11   9        9.37        5.25      3.30 o
   3  11   9       16.54       15.53      4.45 o
   4  11   9        6.44        6.95      4.03 o
   5  11   9        3.86        1.52      3.70 o
   6  11   9        4.99        1.05      4.05 o
   7  11   9        0.66        5.36      4.31 o
  -5  12   9        4.16        3.77      4.64 o
  -4  12   9        1.71        1.50      4.31 o
  -3  12   9       15.80       18.78      5.13 o
  -2  12   9       12.81        8.57      4.33 o
  -1  12   9        2.15       -0.89      3.42 o
   0  12   9       12.94       15.03      4.36 o
   1  12   9       10.54        9.25      3.96 o
   2  12   9       12.27       14.19      4.22 o
   3  12   9        4.97        7.63      3.77 o
   4  12   9        3.99        5.18      3.54 o
   5  12   9       10.41       13.49      4.80 o
  -3  13   9        9.74       10.56      5.03 o
  -2  13   9        3.66       -0.94      3.56 o
  -1  13   9       33.78       50.51      6.37 o
   0  13   9       13.34       11.99      4.45 o
   1  13   9        1.34        2.13      3.40 o
   2  13   9        7.47        4.17      3.63 o
   3  13   9       21.86       31.87      5.41 o
  -2 -13  10       15.43       19.35      3.63 o
  -1 -13  10        5.56        7.75      2.90 o
   0 -13  10       21.65       25.69      3.74 o
   1 -13  10       20.24       27.91      3.87 o
   2 -13  10       12.89       17.44      3.45 o
  -5 -12  10       19.68       31.17      4.54 o
  -4 -12  10       30.33       39.82      4.66 o
  -3 -12  10       14.88       17.01      3.52 o
  -2 -12  10        3.70       -0.63      3.07 o
  -1 -12  10       10.50        9.78      3.79 o
   0 -12  10       48.63       43.90      4.29 o
   1 -12  10       12.29       12.69      3.16 o
   2 -12  10        2.09        1.47      3.14 o
   3 -12  10       17.24       21.34      3.68 o
   4 -12  10        3.50        7.14      3.13 o
  -6 -11  10       15.85       17.27      4.13 o
  -5 -11  10       43.16       40.96      4.96 o
  -4 -11  10        0.26        1.63      2.63 o
  -3 -11  10        4.07        5.10      2.84 o
  -2 -11  10       31.76       43.25      3.92 o
  -1 -11  10        9.51       17.34      2.75 o
   0 -11  10       11.80       11.98      4.70 o
   1 -11  10       56.07       54.81      5.06 o
   2 -11  10       56.43       42.47      5.83 o
   3 -11  10       37.17       39.26      4.63 o
   4 -11  10        6.36       12.59      3.49 o
   5 -11  10       21.71       25.10      4.14 o
   6 -11  10       14.82       14.66      3.74 o
  -7 -10  10        7.66       10.64      3.64 o
  -6 -10  10       26.30       23.13      4.31 o
  -5 -10  10       13.08        6.56      5.85 o
  -4 -10  10       21.91       18.64      6.15 o
  -3 -10  10       28.49       28.07      5.51 o
  -2 -10  10        7.06        9.09      2.39 o
  -1 -10  10        2.87        7.51      2.15 o
   0 -10  10        8.48        8.74      2.18 o
   1 -10  10        4.04        3.99      2.47 o
   2 -10  10       21.09       26.25      4.19 o
   3 -10  10       31.84       31.70      4.17 o
   4 -10  10       16.75       22.14      3.95 o
   5 -10  10        5.02        8.54      3.17 o
   6 -10  10       10.38       11.04      3.62 o
   7 -10  10        9.10        8.40      4.47 o
  -8  -9  10        2.92       -0.24      3.26 o
  -7  -9  10        3.20        8.30      4.88 o
  -6  -9  10       26.13       21.36      4.00 o
  -5  -9  10        3.73        3.04      2.86 o
  -4  -9  10       47.66       60.29      5.18 o
  -3  -9  10       15.81       18.76      3.72 o
  -2  -9  10       11.98       16.44      2.66 o
  -1  -9  10        3.33        2.39      2.09 o
   0  -9  10      128.35      131.86      5.39 o
   1  -9  10       86.31       84.06      4.53 o
   2  -9  10       15.58       19.09      2.88 o
   3  -9  10       34.36       35.24      3.45 o
   4  -9  10       36.95       54.57      4.97 o
   5  -9  10       21.03       21.33      3.99 o
   6  -9  10        2.50        7.62      3.35 o
   7  -9  10       40.65       53.06      5.72 o
   8  -9  10        2.19       -0.75      3.06 o
  -9  -8  10       13.61       30.86      7.59 o
  -8  -8  10        4.31        9.80      4.59 o
  -7  -8  10       43.40       46.45      5.51 o
  -6  -8  10       28.25       33.09      4.59 o
  -5  -8  10       13.20       13.69      3.47 o
  -4  -8  10       15.25       13.97      3.35 o
  -3  -8  10       28.59       25.26      2.71 o
  -2  -8  10       72.79       78.04      3.88 o
  -1  -8  10       80.15       84.44      7.04 o
   0  -8  10       74.48       83.59      4.08 o
   1  -8  10       66.79       68.60      3.68 o
   2  -8  10       36.80       44.71      3.21 o
   3  -8  10       40.44       55.24      3.91 o
   4  -8  10       37.38       39.85      3.63 o
   5  -8  10       44.50       47.60      3.98 o
   6  -8  10       12.23       20.93      3.17 o
   7  -8  10       38.82       42.41      6.64 o
   8  -8  10       13.47       14.19      4.10 o
   9  -8  10       25.71       33.16      7.73 o
  -9  -7  10       28.06       23.65      7.05 o
  -8  -7  10       31.92       33.77      7.33 o
  -7  -7  10       60.68       67.34      6.94 o
  -6  -7  10        1.59        1.61      2.01 o
  -5  -7  10      107.61      113.10      8.04 o
  -4  -7  10      125.25      119.12      4.84 o
  -3  -7  10      283.53      288.61      7.34 o
  -2  -7  10      708.06      720.92     12.90 o
  -1  -7  10       98.21       97.42      3.80 o
   0  -7  10       16.67       14.85      2.03 o
   1  -7  10      243.58      261.95      6.03 o
   2  -7  10       24.69       26.67      2.37 o
   3  -7  10      112.23      109.52      6.75 o
   4  -7  10      112.31      116.50      5.35 o
   5  -7  10      223.69      220.03      7.43 o
   6  -7  10        2.18        0.14      2.36 o
   7  -7  10        1.00        4.44      3.08 o
   8  -7  10       30.12       42.85      5.63 o
   9  -7  10       18.12       23.98      6.79 o
 -10  -6  10       15.11       11.55      4.57 o
  -9  -6  10       33.85       47.11      8.38 o
  -8  -6  10       20.83       17.16      5.71 o
  -7  -6  10       65.79       71.49      7.97 o
  -6  -6  10       66.75       73.75      5.87 o
  -5  -6  10       98.97       93.61      6.19 o
  -4  -6  10       35.54       42.52      3.74 o
  -3  -6  10      406.38      379.38      9.74 o
  -2  -6  10      105.40      116.52      3.92 o
  -1  -6  10      603.28      607.51      8.90 o
   0  -6  10      208.93      187.61      4.32 o
   1  -6  10        7.42        5.19      1.82 o
   2  -6  10      144.84      167.54      4.16 o
   3  -6  10      153.66      138.94      4.26 o
   4  -6  10        6.02        7.99      1.97 o
   5  -6  10       95.99      104.14      4.38 o
   6  -6  10      135.36      139.47      5.12 o
   7  -6  10      117.70      125.50      6.16 o
   8  -6  10        3.91        1.22      2.71 o
   9  -6  10       12.17        4.05      4.33 o
 -10  -5  10        2.94        1.90      5.27 o
  -9  -5  10       42.72       65.52      9.30 o
  -8  -5  10       17.01       19.60      5.92 o
  -7  -5  10       47.30       57.78     14.73 o
  -6  -5  10      108.38      107.51      6.89 o
  -5  -5  10        9.44       10.50      2.51 o
  -4  -5  10      174.97      174.44      5.49 o
  -3  -5  10      880.52      910.17     14.70 o
  -2  -5  10      430.18      428.53      8.52 o
  -1  -5  10     1123.09     1042.61     25.55 o
   0  -5  10       37.76       38.70      2.40 o
   1  -5  10      118.77      125.35      3.91 o
   2  -5  10      201.81      198.92      6.16 o
   3  -5  10       76.98       73.42      3.72 o
   4  -5  10      291.71      292.36      6.97 o
   5  -5  10      154.66      158.53      5.14 o
   6  -5  10       29.58       31.47      2.85 o
   7  -5  10       68.18       69.91      4.87 o
   8  -5  10       23.76       24.71      3.68 o
   9  -5  10        0.58        4.38      4.47 o
  10  -5  10       12.67       -2.04      5.88 o
 -11  -4  10       11.74       12.20      7.12 o
 -10  -4  10        2.22        4.96      5.32 o
  -9  -4  10       64.26       82.29      9.95 o
  -8  -4  10       26.73       32.92      4.82 o
  -7  -4  10       21.56       23.98      3.49 o
  -6  -4  10      178.72      176.07      6.64 o
  -5  -4  10       12.63       11.72      2.62 o
  -4  -4  10      367.67      387.59      8.35 o
  -3  -4  10      103.67      108.29      3.89 o
  -2  -4  10      236.72      238.35      8.16 o
  -1  -4  10      596.07      556.71     11.64 o
   0  -4  10       26.49       28.73      2.11 o
   1  -4  10      527.43      480.87     10.09 o
   2  -4  10      518.72      502.97      9.54 o
   3  -4  10       84.07       85.58      3.70 o
   4  -4  10       23.08       24.33      2.62 o
   5  -4  10      173.33      169.05      7.63 o
   6  -4  10      136.80      135.67      7.04 o
   7  -4  10       79.94       86.77      5.21 o
   8  -4  10        0.09        5.57      3.25 o
   9  -4  10       13.36       16.06      4.35 o
  10  -4  10        8.19       16.23      6.91 o
  11  -4  10        0.37        2.58      6.39 o
  -9  -3  10        0.25        0.82      3.83 o
  -8  -3  10       22.78       27.78      4.64 o
  -7  -3  10      165.83      174.73      8.25 o
  -6  -3  10      239.17      258.17      8.19 o
  -5  -3  10      179.09      175.39      6.40 o
  -4  -3  10       34.93       32.01      3.26 o
  -3  -3  10       93.12       84.03      3.71 o
  -2  -3  10       98.80       81.73      4.88 o
  -1  -3  10      316.97      287.38      6.92 o
   0  -3  10      218.19      231.00      5.62 o
   1  -3  10       91.69       87.52      3.58 o
   2  -3  10       67.88       61.89      3.21 o
   3  -3  10       34.60       36.10      2.48 o
   4  -3  10      128.93      110.14      3.50 o
   5  -3  10       19.02       16.81      2.20 o
   6  -3  10        1.76        2.14      1.73 o
   7  -3  10       72.46       74.87      4.99 o
   8  -3  10       32.56       35.32      5.02 o
   9  -3  10        4.22        2.51      5.43 o
  10  -3  10        4.95        2.08      5.64 o
  11  -3  10        8.79        9.58      6.65 o
 -11  -2  10        6.41       -1.24      5.57 o
 -10  -2  10        0.17        0.23      4.89 o
  -9  -2  10       73.05       92.61     15.15 o
  -8  -2  10        0.81       -2.12      2.75 o
  -7  -2  10       92.74      100.62      6.66 o
  -6  -2  10       98.65      111.04      5.50 o
  -5  -2  10      259.43      253.02      7.71 o
  -4  -2  10       10.08       13.20      2.20 o
  -3  -2  10       71.47       71.50      5.46 o
  -2  -2  10      265.53      264.67      6.37 o
  -1  -2  10      266.38      269.85      5.59 o
   0  -2  10      283.00      282.19      5.72 o
   1  -2  10       58.54       58.94      2.72 o
   2  -2  10      353.70      349.16      6.69 o
   3  -2  10       37.14       31.40      2.26 o
   4  -2  10       37.72       39.04      2.58 o
   5  -2  10       70.30       68.47      3.35 o
   6  -2  10      109.30      115.34      4.24 o
   7  -2  10       42.65       43.90      6.96 o
   8  -2  10        0.79        3.04      3.24 o
   9  -2  10        2.62       -1.36      4.75 o
  10  -2  10        5.98        0.75      5.88 o
  11  -2  10        8.85       12.53      7.12 o
 -11  -1  10       67.23       80.13     10.68 o
 -10  -1  10        0.86        0.19      5.27 o
  -9  -1  10       11.38       31.40      7.10 o
  -8  -1  10       46.35       47.95      5.55 o
  -7  -1  10      282.71      281.79     10.72 o
  -6  -1  10       92.91       96.52      5.16 o
  -5  -1  10      220.86      228.88      7.25 o
  -4  -1  10       93.52       91.40      3.98 o
  -3  -1  10       94.98       94.32      3.89 o
  -2  -1  10       42.73       41.75      2.70 o
  -1  -1  10       26.20       25.50      2.27 o
   0  -1  10       53.50       55.12      2.89 o
   1  -1  10      116.56      106.11      3.94 o
   2  -1  10      468.71      464.00      8.87 o
   3  -1  10        4.44        2.31      1.68 o
   4  -1  10      110.15      119.96      6.30 o
   5  -1  10       22.92       27.38      3.15 o
   6  -1  10       33.71       31.51      2.50 o
   7  -1  10        2.64        3.72      3.00 o
   8  -1  10        7.44        1.76      4.99 o
   9  -1  10        5.75        8.45      5.76 o
  10  -1  10       19.63       19.08      7.00 o
  11  -1  10        9.44       14.96      6.93 o
 -11   0  10        1.68       13.96      6.32 o
 -10   0  10        4.43        0.77      5.48 o
  -9   0  10      172.09      165.11     12.50 o
  -8   0  10       29.85       20.86      6.42 o
  -7   0  10        1.12        4.82      4.66 o
  -6   0  10     1111.02     1063.92     29.92 o
  -5   0  10      141.60      140.60      8.03 o
  -4   0  10       54.45       58.46      3.68 o
  -3   0  10      438.32      486.80      9.36 o
  -2   0  10      225.31      202.94      5.44 o
  -1   0  10      102.19       78.89      3.41 o
   0   0  10       13.06       15.06      2.42 o
   1   0  10      711.21      675.47     13.11 o
   2   0  10      662.12      669.20     13.12 o
   3   0  10       17.20       28.32      4.62 o
   4   0  10       89.63       72.42      4.11 o
   5   0  10        5.22        4.56      2.08 o
   6   0  10        0.31       -0.83      2.07 o
   7   0  10        4.02        3.61      4.59 o
   8   0  10        6.29        1.50      4.73 o
   9   0  10        0.43       -3.98      4.87 o
  10   0  10      100.39      103.74     11.40 o
  11   0  10        7.24       11.01      6.49 o
 -11   1  10       66.66       68.28     10.21 o
 -10   1  10        0.79        7.54      5.41 o
  -9   1  10       11.74       16.18      6.18 o
  -8   1  10       45.88       49.50      8.13 o
  -7   1  10      279.22      281.54     14.94 o
  -6   1  10       90.45       82.41      6.18 o
  -5   1  10      224.63      220.45      9.71 o
  -4   1  10       95.43       80.21      4.25 o
  -3   1  10       95.00       84.22      4.18 o
  -2   1  10       42.48       41.79      3.02 o
  -1   1  10       25.06       27.95      2.59 o
   0   1  10       55.82       60.58      4.49 o
   1   1  10      114.01      110.41      4.38 o
   2   1  10      465.38      450.34      9.99 o
   3   1  10        5.14        5.47      1.98 o
   4   1  10      109.27      118.37      7.63 o
   5   1  10       21.89       25.95      3.04 o
   6   1  10       33.01       36.46      6.42 o
   7   1  10        2.72       -0.21      4.19 o
   8   1  10        7.44        8.31      5.62 o
   9   1  10        5.94        0.70      5.27 o
  10   1  10       19.67       10.37      6.42 o
  11   1  10        9.39       10.21      6.84 o
 -11   2  10        6.08       10.47      6.58 o
 -10   2  10        0.14       -4.71      4.71 o
  -9   2  10       73.46       83.18     10.07 o
  -8   2  10        0.68       -4.64      4.64 o
  -7   2  10       94.43       74.49      8.69 o
  -6   2  10       96.68       98.28      9.34 o
  -5   2  10      254.76      254.79      9.51 o
  -4   2  10       10.72       10.76      3.08 o
  -3   2  10       70.75       66.14      3.73 o
  -2   2  10      265.59      264.08      7.46 o
  -1   2  10      266.15      265.62      7.04 o
   0   2  10      289.44      289.78      7.26 o
   1   2  10       59.71       59.91      3.41 o
   2   2  10      350.78      351.97      8.76 o
   3   2  10       35.26       31.14      2.81 o
   4   2  10       35.92       39.42      4.31 o
   5   2  10       70.20       72.85      5.32 o
   6   2  10      108.73       94.51      8.85 o
   7   2  10       41.48       37.75      6.77 o
   8   2  10        0.80        2.11      4.94 o
   9   2  10        2.87       -1.64      5.08 o
  10   2  10        5.63       -0.37      5.39 o
  11   2  10        8.80        7.26      6.60 o
 -11   3  10       18.10       18.55      8.17 o
 -10   3  10       15.18       12.27      7.14 o
  -9   3  10        0.27       -1.05      4.71 o
  -8   3  10       22.65       18.29      6.30 o
  -7   3  10      162.53      158.95     11.78 o
  -6   3  10      240.57      268.26     14.85 o
  -5   3  10      173.82      161.13     10.91 o
  -4   3  10       38.78       34.96      5.00 o
  -3   3  10       92.53       82.91      4.21 o
  -2   3  10      104.51       91.00      4.15 o
  -1   3  10      310.39      293.05      7.38 o
   0   3  10      215.55      220.61      6.30 o
   1   3  10       90.79       85.05      3.92 o
   2   3  10       64.99       57.29      3.40 o
   3   3  10       32.02       36.36      3.76 o
   4   3  10      129.06      114.19      4.95 o
   5   3  10       17.48       21.54      5.32 o
   6   3  10        1.67        0.87      3.70 o
   7   3  10       73.33       75.43      8.59 o
   8   3  10       33.36       37.35      7.33 o
   9   3  10        3.85        1.22      5.48 o
  10   3  10        4.84       -0.30      5.64 o
  11   3  10        8.77        8.85      6.63 o
 -11   4  10       11.57       10.70      7.42 o
 -10   4  10        2.53        0.54      6.09 o
  -9   4  10       65.13       82.40     10.40 o
  -8   4  10       26.65       20.65      6.63 o
  -7   4  10       20.78       15.74      5.99 o
  -6   4  10      178.74      178.46     11.90 o
  -5   4  10       13.22        6.30      4.57 o
  -4   4  10      377.42      361.16     16.56 o
  -3   4  10      106.84      107.86      5.98 o
  -2   4  10      242.41      242.91      8.49 o
  -1   4  10      604.88      542.10     13.87 o
   0   4  10       30.69       34.22      6.18 o
   1   4  10      520.49      469.60     14.07 o
   2   4  10      525.61      508.55     10.64 o
   3   4  10       85.58       83.55      7.45 o
   4   4  10       24.02       18.45      4.71 o
   5   4  10      173.05      179.61     11.12 o
   6   4  10      134.77      145.42     10.63 o
   7   4  10       81.62       78.77      8.50 o
   8   4  10        0.07       -3.75      3.75 o
   9   4  10       13.00        9.14      4.36 o
  10   4  10        8.27       16.44      4.83 o
  11   4  10        0.33       -2.14      3.82 o
 -10   5  10        2.92       -2.55      6.18 o
  -9   5  10       43.15       58.73      9.55 o
  -8   5  10       16.84       16.34      6.06 o
  -7   5  10       46.41       58.45      8.24 o
  -6   5  10      112.49      124.02     10.65 o
  -5   5  10        9.56        4.94      4.26 o
  -4   5  10      182.44      181.93     11.52 o
  -3   5  10      879.49      902.02     29.43 o
  -2   5  10      432.84      406.17     17.23 o
  -1   5  10     1110.25     1056.15     22.43 o
   0   5  10       38.19       30.68      5.29 o
   1   5  10      116.08      124.44      8.78 o
   2   5  10      206.17      200.00     11.03 o
   3   5  10       77.15       65.97      7.10 o
   4   5  10      293.68      304.42     14.21 o
   5   5  10      156.54      149.38     10.12 o
   6   5  10       29.99       26.77      5.92 o
   7   5  10       69.58       73.86      8.43 o
   8   5  10       24.20       25.68      4.82 o
   9   5  10        0.62        5.09      3.80 o
  10   5  10       12.78       12.20      8.11 o
 -10   6  10       14.98       20.47      8.15 o
  -9   6  10       33.53       37.61      8.62 o
  -8   6  10       21.64       16.53      6.21 o
  -7   6  10       66.26       60.27      8.52 o
  -6   6  10       66.20       66.36      8.31 o
  -5   6  10       99.18      118.11      9.37 o
  -4   6  10       35.85       37.12      6.39 o
  -3   6  10      405.37      354.86     16.25 o
  -2   6  10      103.73      109.59      9.27 o
  -1   6  10      603.19      610.15     21.80 o
   0   6  10      210.97      186.37     10.68 o
   1   6  10        7.01        4.99      4.10 o
   2   6  10      144.59      158.37      9.93 o
   3   6  10      156.45      131.58      9.23 o
   4   6  10        7.05        7.99      4.00 o
   5   6  10       97.66       97.84      8.80 o
   6   6  10      133.55      127.86     10.37 o
   7   6  10      116.68       99.62      9.60 o
   8   6  10        4.10        6.73      3.83 o
   9   6  10       12.36       11.90      4.68 o
  10   6  10       22.69       25.49      5.36 o
  -9   7  10       28.17       39.81      8.80 o
  -8   7  10       31.25       32.39      7.84 o
  -7   7  10       60.90       54.47      8.29 o
  -6   7  10        1.59       -3.58      4.24 o
  -5   7  10      107.71       94.65      9.30 o
  -4   7  10      125.59      117.72      9.76 o
  -3   7  10      281.48      272.29     14.14 o
  -2   7  10      696.12      714.99     24.85 o
  -1   7  10       96.87       92.36      8.15 o
   0   7  10       16.41       10.56      4.26 o
   1   7  10      243.58      258.85     12.67 o
   2   7  10       24.19       22.67      4.87 o
   3   7  10      111.23       99.64      8.17 o
   4   7  10      108.79      100.95      8.62 o
   5   7  10      220.98      208.94      8.26 o
   6   7  10        2.36        1.36      4.05 o
   7   7  10        0.97        1.12      4.31 o
   8   7  10       30.80       39.74      5.47 o
   9   7  10       17.92       24.76      7.15 o
  -9   8  10       13.91       22.11      7.38 o
  -8   8  10        4.33        2.04      5.41 o
  -7   8  10       43.54       32.97      7.35 o
  -6   8  10       27.80       37.84      7.17 o
  -5   8  10       13.06       15.50      5.29 o
  -4   8  10       14.25       16.37      5.18 o
  -3   8  10       26.95       16.27      5.20 o
  -2   8  10       73.33       74.63      7.47 o
  -1   8  10       83.98       84.58      7.82 o
   0   8  10       69.94       72.12      7.21 o
   1   8  10       64.43       67.58      6.81 o
   2   8  10       37.38       41.19      5.97 o
   3   8  10       41.65       46.08      6.32 o
   4   8  10       38.05       40.30      6.21 o
   5   8  10       44.83       54.91      7.00 o
   6   8  10       11.54       22.64      5.55 o
   7   8  10       38.46       42.64      7.10 o
   8   8  10       13.06       21.00      6.35 o
   9   8  10       25.88       35.57      5.72 o
  -8   9  10        2.97       10.51      5.95 o
  -7   9  10        3.23        4.47      4.87 o
  -6   9  10       26.47       27.19      6.93 o
  -5   9  10        4.04        8.59      4.96 o
  -4   9  10       48.19       55.69      7.61 o
  -3   9  10       14.40       20.54      5.15 o
  -2   9  10       11.43       15.69      4.78 o
  -1   9  10        2.93       -2.88      3.14 o
   0   9  10      128.52      119.00      8.80 o
   1   9  10       87.16       90.65      7.91 o
   2   9  10       15.89       22.69      4.96 o
   3   9  10       34.30       32.27      5.57 o
   4   9  10       37.20       42.01      6.23 o
   5   9  10       20.32       13.63      4.94 o
   6   9  10        2.74        9.69      4.75 o
   7   9  10       41.27       43.95      7.40 o
   8   9  10        2.08       -0.21      4.57 o
  -7  10  10        7.99        8.03      5.57 o
  -6  10  10       26.08       32.97      7.35 o
  -5  10  10       13.41        8.08      5.10 o
  -4  10  10       22.36       22.15      5.67 o
  -3  10  10       29.27       26.84      5.74 o
  -2  10  10        6.95       -0.94      3.30 o
  -1  10  10        3.05        9.16      3.96 o
   0  10  10        9.03        6.23      3.79 o
   1  10  10        3.93       10.94      4.22 o
   2  10  10       21.69       37.12      5.78 o
   3  10  10       32.55       22.71      5.27 o
   4  10  10       16.53       19.11      5.18 o
   5  10  10        4.90       12.67      4.64 o
   6  10  10       10.70       11.36      4.94 o
   7  10  10        8.40        8.31      5.29 o
  -6  11  10       15.64       10.40      5.97 o
  -5  11  10       43.68       57.11      8.20 o
  -4  11  10        0.21       -4.07      4.07 o
  -3  11  10        4.05       -4.00      4.03 o
  -2  11  10       31.93       40.30      6.35 o
  -1  11  10        9.25       18.19      4.96 o
   0  11  10       11.94       10.28      4.57 o
   1  11  10       55.04       62.59      7.03 o
   2  11  10       56.42       52.45      6.37 o
   3  11  10       37.47       31.54      5.64 o
   4  11  10        6.21        8.50      4.52 o
   5  11  10       21.77       20.23      5.64 o
   6  11  10       14.88       14.03      5.34 o
  -5  12  10       19.58       23.16      6.44 o
  -4  12  10       29.86       37.16      7.07 o
  -3  12  10       14.77       16.04      5.25 o
  -2  12  10        3.81        4.64      4.07 o
  -1  12  10       11.26       18.27      4.99 o
   0  12  10       48.02       51.31      6.53 o
   1  12  10       12.45       13.14      4.45 o
   2  12  10        2.04       14.03      4.57 o
   3  12  10       16.79       33.81      5.74 o
   4  12  10        3.49        2.65      3.84 o
  -2  13  10       15.56       24.26      5.88 o
  -1  13  10        5.54       21.03      5.10 o
   0  13  10       21.52       24.26      5.43 o
   1  13  10       20.20       23.25      5.34 o
   2  13  10       12.83       25.50      5.34 o
  -4 -12  11        9.31       11.84      3.64 o
  -3 -12  11        0.17       -3.51      5.97 o
  -2 -12  11       16.74       19.84      5.36 o
  -1 -12  11        3.43        3.73      2.72 o
   0 -12  11       15.42       11.14      3.14 o
   1 -12  11       33.40       42.79      6.46 o
   2 -12  11        2.36        3.56      2.62 o
   3 -12  11        9.74       12.45      3.38 o
   4 -12  11        5.59        8.45      3.23 o
  -5 -11  11       17.11       21.47      4.34 o
  -4 -11  11       40.33       48.39      5.15 o
  -3 -11  11        8.48       14.80      6.44 o
  -2 -11  11       24.15       30.63      4.20 o
  -1 -11  11       16.33       16.04      3.45 o
   0 -11  11        9.25       10.60      5.13 o
   1 -11  11       16.08       16.66      3.59 o
   2 -11  11       13.74       12.50      4.40 o
   3 -11  11       15.01        9.23      3.22 o
   4 -11  11       11.83       15.16      3.62 o
   5 -11  11        8.10        7.50      3.18 o
  -7 -10  11       14.68       20.98      4.56 o
  -6 -10  11        4.14       16.28      4.13 o
  -5 -10  11       21.38       39.12      5.96 o
  -4 -10  11        5.73        3.87      2.81 o
  -3 -10  11        6.93        4.95      5.58 o
  -2 -10  11        4.99        7.64      5.16 o
  -1 -10  11       21.13       23.29      3.65 o
   0 -10  11       18.55       20.74      3.61 o
   1 -10  11        7.23        8.44      3.45 o
   2 -10  11       95.85       91.82      6.22 o
   3 -10  11        9.84        9.01      3.24 o
   4 -10  11        3.23        5.86      3.16 o
   5 -10  11        4.60       12.32      4.91 o
   6 -10  11        6.19        4.29     11.23 o
   7 -10  11        8.38        5.75      3.46 o
  -8  -9  11        5.98       11.80      5.76 o
  -7  -9  11       20.43       31.45      5.14 o
  -6  -9  11       17.04       14.94      3.96 o
  -5  -9  11       10.60       10.84      3.40 o
  -4  -9  11       60.67       58.83      8.01 o
  -3  -9  11      118.59      134.61     10.99 o
  -2  -9  11        7.16       -1.35      2.34 o
  -1  -9  11        3.46        2.84      2.54 o
   0  -9  11      100.80      123.84      8.13 o
   1  -9  11       91.41       77.82      9.80 o
   2  -9  11       38.49       42.41      4.44 o
   3  -9  11        3.76        4.83      2.82 o
   4  -9  11       33.95       21.71      4.06 o
   5  -9  11        0.10        0.39      2.69 o
   6  -9  11        4.73        4.08      3.17 o
   7  -9  11       36.69       49.30      5.82 o
   8  -9  11        9.38       18.53      4.49 o
  -8  -8  11        5.18        5.97      4.99 o
  -7  -8  11       33.29       47.66      5.71 o
  -6  -8  11       17.60       18.77      4.13 o
  -5  -8  11       15.63       20.95      3.87 o
  -4  -8  11        6.93        0.52      2.59 o
  -3  -8  11       70.24       71.15     18.05 o
  -2  -8  11       62.49       71.41      5.37 o
  -1  -8  11       74.36       69.51      3.91 o
   0  -8  11       71.20       61.89      3.69 o
   1  -8  11       54.92       61.00      4.24 o
   2  -8  11       21.37       21.59      3.04 o
   3  -8  11       46.04       49.91      4.02 o
   4  -8  11       61.37       74.27      4.70 o
   5  -8  11       16.46       17.73      3.10 o
   6  -8  11        5.99        6.15      3.90 o
   7  -8  11       56.56       60.69      8.75 o
   8  -8  11        5.14        0.30      3.25 o
  -9  -7  11       11.06        8.45      6.18 o
  -8  -7  11       15.32       18.94      6.04 o
  -7  -7  11       83.71       86.91      6.94 o
  -6  -7  11       19.03       15.15      3.81 o
  -5  -7  11       23.70       30.98      4.41 o
  -4  -7  11      238.02      248.54      8.20 o
  -3  -7  11       90.76       85.74      4.92 o
  -2  -7  11       93.30       91.44      4.39 o
  -1  -7  11      147.98      166.35      6.58 o
   0  -7  11      100.65       98.04      4.39 o
   1  -7  11      104.18      120.71      4.78 o
   2  -7  11       79.41       69.17      4.37 o
   3  -7  11       25.76       30.14      3.31 o
   4  -7  11       32.55       35.13      3.52 o
   5  -7  11       20.78       18.12      2.94 o
   6  -7  11       33.28       35.72      5.23 o
   7  -7  11        0.84       -0.68      2.94 o
   8  -7  11       10.72       18.50      4.57 o
   9  -7  11        0.97       -4.29      4.29 o
 -10  -6  11       16.68       31.82      8.10 o
  -9  -6  11       10.46       23.63      7.10 o
  -8  -6  11        8.78        7.52      5.13 o
  -7  -6  11       48.59       65.68      6.12 o
  -6  -6  11       22.50       18.72      3.91 o
  -5  -6  11       74.25       73.56      5.76 o
  -4  -6  11       18.92       19.49      3.68 o
  -3  -6  11        2.55        3.67      2.78 o
  -2  -6  11      271.43      264.53      8.05 o
  -1  -6  11      117.92      119.24      4.48 o
   0  -6  11      446.27      471.98      8.39 o
   1  -6  11       95.58       80.48      3.43 o
   2  -6  11      184.52      200.59      5.64 o
   3  -6  11       32.30       42.43      2.98 o
   4  -6  11       66.53       60.05      3.50 o
   5  -6  11        6.30       10.27      2.21 o
   6  -6  11       44.77       47.28      3.44 o
   7  -6  11        3.63        0.52      2.61 o
   8  -6  11       17.83       20.57      5.62 o
   9  -6  11       11.80       21.97      6.67 o
 -10  -5  11       25.44       42.97      8.78 o
  -9  -5  11        2.46       10.82      5.29 o
  -8  -5  11       62.59       62.62      8.64 o
  -7  -5  11       12.33       10.42      5.08 o
  -6  -5  11       21.28       24.57      4.17 o
  -5  -5  11      128.75      120.34      5.56 o
  -4  -5  11        4.87        2.12      2.25 o
  -3  -5  11      400.77      406.88      8.69 o
  -2  -5  11      367.09      374.99      8.10 o
  -1  -5  11      109.18      105.43      4.29 o
   0  -5  11      264.95      275.44     11.81 o
   1  -5  11      604.90      583.09     10.74 o
   2  -5  11      196.81      186.87      4.96 o
   3  -5  11       10.12       10.96      2.10 o
   4  -5  11      158.43      150.10      5.08 o
   5  -5  11        8.86       10.60      2.15 o
   6  -5  11       18.30       13.56      2.96 o
   7  -5  11       59.61       51.41      4.50 o
   8  -5  11       35.88       30.33      6.09 o
   9  -5  11        4.35        5.46      5.71 o
  10  -5  11        4.92        1.05      5.78 o
  -9  -4  11       10.52       13.84      5.95 o
  -8  -4  11        4.35        2.46      4.12 o
  -7  -4  11       46.15       53.13      5.33 o
  -6  -4  11      243.67      264.06      8.51 o
  -5  -4  11      160.34      161.94      6.29 o
  -4  -4  11       34.53       31.61      3.29 o
  -3  -4  11       97.98       90.95      4.13 o
  -2  -4  11      160.79      166.38      5.23 o
  -1  -4  11      624.26      635.37     10.12 o
   0  -4  11      270.33      249.44      5.67 o
   1  -4  11      229.40      238.43      5.57 o
   2  -4  11       83.37       86.32      3.93 o
   3  -4  11       37.50       32.73      3.21 o
   4  -4  11       51.04       52.67      3.22 o
   5  -4  11        2.39       -0.03      1.70 o
   6  -4  11      146.59      145.78      5.11 o
   7  -4  11       20.14       21.54      3.52 o
   8  -4  11        8.09       11.98      4.15 o
   9  -4  11       26.98       24.75      7.42 o
  10  -4  11       10.47        2.29      6.30 o
  -9  -3  11       14.12       15.42      4.13 o
  -8  -3  11        1.90        4.37      3.21 o
  -7  -3  11      190.29      207.05      9.36 o
  -6  -3  11       66.99       78.61      4.96 o
  -5  -3  11       50.74       63.12      4.41 o
  -4  -3  11      312.39      300.27      8.41 o
  -3  -3  11      457.07      453.43     14.97 o
  -2  -3  11      208.45      206.37      5.75 o
  -1  -3  11      554.09      570.02     10.39 o
   0  -3  11      196.58      188.53      5.41 o
   1  -3  11      472.83      462.93     16.61 o
   2  -3  11       90.03       87.47      3.55 o
   3  -3  11       53.54       47.11      3.59 o
   4  -3  11       68.55       74.03      5.69 o
   5  -3  11       76.19       72.19      3.68 o
   6  -3  11      167.57      171.82      8.33 o
   7  -3  11       27.57       31.50      3.93 o
   8  -3  11       77.63       67.63      8.95 o
   9  -3  11       10.04       17.40      6.95 o
  10  -3  11        6.82        1.73      5.18 o
 -10  -2  11       26.41       31.92      8.01 o
  -9  -2  11       76.90       91.33     10.05 o
  -8  -2  11       41.93       36.56      6.30 o
  -7  -2  11       84.82       85.24      8.28 o
  -6  -2  11       61.89       55.83      5.32 o
  -5  -2  11      156.25      158.45      6.42 o
  -4  -2  11       35.33       24.16      3.11 o
  -3  -2  11       12.32        9.73      2.11 o
  -2  -2  11      307.75      290.20      9.66 o
  -1  -2  11      320.03      318.73     10.09 o
   0  -2  11        7.48        7.83      1.80 o
   1  -2  11      716.05      675.50     10.47 o
   2  -2  11      109.31      104.02      3.80 o
   3  -2  11        0.21       -1.62      1.62 o
   4  -2  11      142.40      138.43      5.73 o
   5  -2  11       76.07       84.41      4.99 o
   6  -2  11       59.11       61.93      3.44 o
   7  -2  11       14.80       18.14      4.20 o
   8  -2  11       22.37       14.05      5.76 o
   9  -2  11       21.00       14.45      6.67 o
  10  -2  11        4.38       -0.84      5.71 o
  11  -2  11        0.91        5.90      6.51 o
 -11  -1  11        6.70       16.60      6.86 o
 -10  -1  11        2.18       11.31      5.74 o
  -9  -1  11       15.62       17.26      5.97 o
  -8  -1  11        1.89       -4.47      4.47 o
  -7  -1  11       27.70       25.32      4.47 o
  -6  -1  11        1.46        1.31      2.97 o
  -5  -1  11      109.60      122.88      5.78 o
  -4  -1  11      104.70      104.60      5.01 o
  -3  -1  11      170.66      173.21     12.13 o
  -2  -1  11      129.98      126.14      4.51 o
  -1  -1  11       36.19       33.52      2.56 o
   0  -1  11       41.13       40.07      2.72 o
   1  -1  11        3.00       -0.09      1.65 o
   2  -1  11       68.69       55.21      3.18 o
   3  -1  11      462.58      441.50     10.50 o
   4  -1  11      210.77      227.68      7.74 o
   5  -1  11       54.98       58.44      4.16 o
   6  -1  11       56.48       57.35      3.30 o
   7  -1  11       12.52       14.96      5.85 o
   8  -1  11       33.12       32.46      7.07 o
   9  -1  11       12.08       14.66      6.44 o
  10  -1  11       10.34       12.67      7.03 o
  11  -1  11       14.20       16.20      7.63 o
 -11   0  11        8.83       -1.01      5.90 o
 -10   0  11        5.82        5.06      5.81 o
  -9   0  11        0.87        2.53      5.53 o
  -8   0  11        1.59        2.32      4.31 o
  -7   0  11        3.35       -0.16      2.98 o
  -6   0  11       53.55       41.23      4.98 o
  -5   0  11       47.42       43.41      4.66 o
  -4   0  11        0.16        0.53      1.89 o
  -3   0  11        1.20        1.55      1.83 o
  -2   0  11        0.01       -0.11      1.59 o
  -1   0  11        7.50        8.54      2.10 o
   0   0  11      126.90      123.10      6.46 o
   1   0  11       98.49       95.82      4.48 o
   2   0  11      244.94      248.79      8.70 o
   3   0  11      200.09      212.82      6.84 o
   4   0  11        9.94       16.34      2.86 o
   5   0  11       66.34       71.44      4.49 o
   6   0  11      136.89      154.72     10.87 o
   7   0  11        8.33       11.31      5.13 o
   8   0  11        6.03        7.42      5.43 o
   9   0  11       17.50       20.12      7.10 o
  10   0  11        0.92       -0.84      5.50 o
  11   0  11        5.75       -2.69      6.02 o
 -11   1  11        6.82        2.04      6.46 o
 -10   1  11        2.32       -2.34      5.27 o
  -9   1  11       15.75       20.68      6.65 o
  -8   1  11        2.09       -3.79      3.79 o
  -7   1  11       27.55       17.66      5.67 o
  -6   1  11        1.25       -1.23      5.00 o
  -5   1  11      111.48      112.28      6.61 o
  -4   1  11      104.79      108.58     10.00 o
  -3   1  11      173.08      162.29      5.87 o
  -2   1  11      129.16      114.50      4.79 o
  -1   1  11       36.64       34.26      2.94 o
   0   1  11       43.61       41.92      3.15 o
   1   1  11        3.37        2.70      1.99 o
   2   1  11       66.65       61.25      3.79 o
   3   1  11      470.54      450.90     12.87 o
   4   1  11      210.54      210.25      6.98 o
   5   1  11       54.98       64.15      5.37 o
   6   1  11       58.06       56.32      7.47 o
   7   1  11       12.34        5.71      5.20 o
   8   1  11       33.20       30.98      7.00 o
   9   1  11       12.62       11.57      6.23 o
  10   1  11       10.49       -2.29      5.10 o
  11   1  11       14.65       20.04      8.06 o
 -11   2  11        4.48       -2.62      5.32 o
 -10   2  11       26.30       31.87      8.57 o
  -9   2  11       76.26       75.29     10.09 o
  -8   2  11       41.37       52.27      8.24 o
  -7   2  11       83.32       74.28      8.92 o
  -6   2  11       63.97       59.57      7.99 o
  -5   2  11      159.93      167.29      8.57 o
  -4   2  11       35.43       28.81      4.01 o
  -3   2  11       12.46        9.92      2.34 o
  -2   2  11      307.67      280.17      7.77 o
  -1   2  11      320.62      319.70      8.15 o
   0   2  11        7.12        6.99      2.04 o
   1   2  11      716.49      644.36     13.10 o
   2   2  11      103.16      100.24      4.62 o
   3   2  11        0.20        0.36      1.78 o
   4   2  11      139.75      142.40      5.66 o
   5   2  11       74.12       76.83      8.15 o
   6   2  11       60.90       68.45      7.94 o
   7   2  11       15.95       22.34      6.35 o
   8   2  11       23.03       21.47      6.39 o
   9   2  11       21.95       15.06      6.21 o
  10   2  11        4.27        2.76      5.55 o
  11   2  11        1.00        1.99      6.18 o
 -11   3  11        2.43        2.69      5.99 o
 -10   3  11       18.99       31.10      8.43 o
  -9   3  11       13.72       13.00      6.93 o
  -8   3  11        1.92        3.49      4.66 o
  -7   3  11      189.95      211.34     14.05 o
  -6   3  11       66.21       82.99      9.27 o
  -5   3  11       51.03       54.84      7.59 o
  -4   3  11      312.00      298.99     14.87 o
  -3   3  11      458.67      442.96     12.94 o
  -2   3  11      208.00      213.61      6.66 o
  -1   3  11      555.54      557.19     11.74 o
   0   3  11      197.01      179.82      7.66 o
   1   3  11      474.49      481.55     10.44 o
   2   3  11       92.43       91.28      4.33 o
   3   3  11       52.13       46.13      6.16 o
   4   3  11       68.27       73.37      7.82 o
   5   3  11       77.86       66.60      7.75 o
   6   3  11      164.71      161.74     11.43 o
   7   3  11       26.71       35.34      6.95 o
   8   3  11       77.29       60.04      8.78 o
   9   3  11       10.27       11.64      6.56 o
  10   3  11        6.84        0.42      5.78 o
 -10   4  11        0.43        2.60      6.14 o
  -9   4  11       10.70       13.96      6.98 o
  -8   4  11        4.69        6.70      5.57 o
  -7   4  11       44.37       45.92      7.73 o
  -6   4  11      248.70      269.39     15.36 o
  -5   4  11      158.69      152.09     11.24 o
  -4   4  11       33.81       21.43      5.78 o
  -3   4  11      100.38       88.00      8.31 o
  -2   4  11      155.61      157.83     10.28 o
  -1   4  11      614.90      614.26     38.16 o
   0   4  11      269.67      252.48      8.81 o
   1   4  11      227.28      229.37      8.35 o
   2   4  11       81.54       82.15      7.87 o
   3   4  11       37.33       34.56      5.83 o
   4   4  11       49.94       48.78      6.44 o
   5   4  11        2.18        1.52      3.70 o
   6   4  11      142.59      139.70     11.03 o
   7   4  11       20.44       18.08      5.92 o
   8   4  11        7.56       10.37      5.39 o
   9   4  11       26.64       31.38      7.54 o
  10   4  11       10.68       17.45      7.40 o
 -10   5  11       24.58       29.20      8.55 o
  -9   5  11        2.51       14.59      7.21 o
  -8   5  11       63.00       70.11      9.53 o
  -7   5  11       11.94       10.80      5.57 o
  -6   5  11       21.81       24.59      6.58 o
  -5   5  11      130.41      118.14      9.88 o
  -4   5  11        5.65        3.44      4.36 o
  -3   5  11      400.79      378.79     17.05 o
  -2   5  11      369.49      397.36     16.91 o
  -1   5  11      110.30      100.74      9.06 o
   0   5  11      261.74      268.31     13.51 o
   1   5  11      602.09      581.14     21.33 o
   2   5  11      197.94      196.80     11.24 o
   3   5  11       11.32        4.03      4.05 o
   4   5  11      156.79      153.01     10.44 o
   5   5  11        9.08        5.97      4.57 o
   6   5  11       19.30       17.00      5.71 o
   7   5  11       57.40       54.30      7.96 o
   8   5  11       35.55       44.89      7.70 o
   9   5  11        4.57       11.43      5.85 o
  10   5  11        4.89       21.45      7.12 o
 -10   6  11       16.85       23.44      8.59 o
  -9   6  11       10.60       10.94      6.77 o
  -8   6  11        8.87       11.01      6.02 o
  -7   6  11       49.81       58.64      8.90 o
  -6   6  11       22.21       21.50      6.49 o
  -5   6  11       78.18       87.98      9.06 o
  -4   6  11       19.30       10.72      4.73 o
  -3   6  11        2.65        6.79      4.17 o
  -2   6  11      282.28      253.82     13.44 o
  -1   6  11      111.98      113.88      9.30 o
   0   6  11      452.94      458.48     18.55 o
   1   6  11       99.22       98.14      8.31 o
   2   6  11      190.97      197.50     11.38 o
   3   6  11       33.32       47.65      6.44 o
   4   6  11       64.93       62.64      7.35 o
   5   6  11        6.32       10.02      4.68 o
   6   6  11       43.96       42.67      7.26 o
   7   6  11        3.43       -2.46      4.22 o
   8   6  11       17.69       15.71      5.90 o
   9   6  11       11.50       10.33      6.18 o
  -9   7  11       11.44       12.72      7.07 o
  -8   7  11       15.10       13.39      6.67 o
  -7   7  11       83.88       79.66      9.95 o
  -6   7  11       19.50       28.80      7.05 o
  -5   7  11       23.33       23.53      6.25 o
  -4   7  11      235.41      247.70     14.07 o
  -3   7  11       94.30      103.81      9.25 o
  -2   7  11       95.92       84.35      8.38 o
  -1   7  11      146.49      152.98     10.61 o
   0   7  11      104.30      102.47      8.69 o
   1   7  11      105.17      116.85      9.11 o
   2   7  11       77.96       70.79      7.40 o
   3   7  11       27.13       24.10      5.36 o
   4   7  11       33.22       31.28      6.16 o
   5   7  11       20.79       20.98      5.76 o
   6   7  11       34.63       27.26      6.28 o
   7   7  11        0.92        0.75      4.59 o
   8   7  11       10.98       11.19      5.76 o
   9   7  11        1.04       10.65      5.27 o
  -8   8  11        5.52        7.96      6.23 o
  -7   8  11       33.05       23.46      7.07 o
  -6   8  11       16.97        5.64      4.80 o
  -5   8  11       15.94       18.71      5.99 o
  -4   8  11        7.05        6.79      4.71 o
  -3   8  11       72.00       63.72      7.68 o
  -2   8  11       64.96       77.60      8.15 o
  -1   8  11       76.15       56.74      7.12 o
   0   8  11       70.61       68.35      7.42 o
   1   8  11       53.91       57.35      6.86 o
   2   8  11       20.22       10.28      4.59 o
   3   8  11       46.30       40.37      6.37 o
   4   8  11       61.14       62.99      7.35 o
   5   8  11       16.07       14.87      5.29 o
   6   8  11        5.74        1.69      4.73 o
   7   8  11       57.18       59.01      8.27 o
   8   8  11        5.08        1.19      4.73 o
  -8   9  11        5.97        7.63      5.78 o
  -7   9  11       20.47       22.97      6.95 o
  -6   9  11       16.22       20.63      6.51 o
  -5   9  11       11.11       -0.09      4.33 o
  -4   9  11       60.17       52.92      7.77 o
  -3   9  11      118.16      124.32     10.12 o
  -2   9  11        7.45        2.67      3.58 o
  -1   9  11        3.39        1.22      3.89 o
   0   9  11       98.60      113.90      9.13 o
   1   9  11       93.17       80.30      8.01 o
   2   9  11       36.82       37.23      6.30 o
   3   9  11        3.92        8.69      4.61 o
   4   9  11       34.69       37.72      6.32 o
   5   9  11        0.09       -3.40      3.40 o
   6   9  11        4.92        1.17      4.38 o
   7   9  11       36.75       43.06      7.61 o
   8   9  11        9.26        9.81      5.43 o
  -7  10  11       15.17       22.15      7.14 o
  -6  10  11        4.32       16.02      6.23 o
  -5  10  11       20.23       33.23      7.31 o
  -4  10  11        5.80       11.85      5.36 o
  -3  10  11        7.21        9.79      4.96 o
  -2  10  11        5.56        0.77      3.89 o
  -1  10  11       20.43       13.79      4.96 o
   0  10  11       18.62       17.73      5.18 o
   1  10  11        7.92        5.10      4.17 o
   2  10  11       93.18      104.81      8.90 o
   3  10  11       10.38       14.57      4.85 o
   4  10  11        3.40       -2.46      3.93 o
   5  10  11        4.13        7.68      4.80 o
   6  10  11        6.02        3.40      4.66 o
   7  10  11        8.65        2.86      4.85 o
  -5  11  11       17.75       26.48      6.79 o
  -4  11  11       39.92       56.39      7.99 o
  -3  11  11        8.30        2.15      4.94 o
  -2  11  11       24.34       28.31      6.04 o
  -1  11  11       15.47       19.88      5.43 o
   0  11  11        9.43       19.20      5.15 o
   1  11  11       16.44       20.58      5.41 o
   2  11  11       13.92        9.37      4.78 o
   3  11  11       15.83       26.04      5.71 o
   4  11  11       11.89       22.06      5.67 o
   5  11  11        8.07       10.56      4.87 o
  -4  12  11        9.03       23.98      6.79 o
  -3  12  11        0.17        1.05      4.54 o
  -2  12  11       16.79       21.61      5.95 o
  -1  12  11        3.69        0.98      4.43 o
   0  12  11       15.62        9.41      4.96 o
   1  12  11       33.22       34.77      6.16 o
   2  12  11        2.36       -0.07      3.91 o
   3  12  11        9.63       11.87      4.36 o
   4  12  11        5.93        9.41      4.85 o
  -2 -12  12       21.71       29.46      4.45 o
  -1 -12  12       38.98       50.23      9.61 o
   0 -12  12        5.40        5.75      3.03 o
   1 -12  12        4.25        3.69      3.25 o
   2 -12  12       48.06       60.37      7.79 o
  -5 -11  12        1.04        4.11      3.31 o
  -4 -11  12       12.84       19.60      4.14 o
  -3 -11  12       18.12       19.06      3.94 o
  -2 -11  12        6.63        9.97      4.27 o
  -1 -11  12        1.91        4.36      3.03 o
   0 -11  12        0.89        7.96      2.95 o
   1 -11  12       10.91       19.50      3.87 o
   2 -11  12       10.12       13.39      3.51 o
   3 -11  12        2.18        6.69      3.15 o
   4 -11  12       29.75       29.71      4.68 o
  -6 -10  12        7.41       10.82      3.68 o
  -5 -10  12       20.88       16.31      4.13 o
  -4 -10  12        6.85       13.09      3.57 o
  -3 -10  12        7.48        1.82      3.75 o
  -2 -10  12        4.59        5.68      3.02 o
  -1 -10  12       10.19       12.51      3.25 o
   0 -10  12        3.01        3.72      2.66 o
   1 -10  12       19.33       17.41      5.25 o
   2 -10  12       20.81       24.81      8.93 o
   3 -10  12        7.64        8.19      3.33 o
   4 -10  12        6.65        8.25      3.29 o
   5 -10  12       38.39       36.84      5.15 o
   6 -10  12        0.62        4.20      3.70 o
  -7  -9  12        1.48        0.26      4.98 o
  -6  -9  12       11.39       10.15      3.79 o
  -5  -9  12       18.96       22.45      4.77 o
  -4  -9  12        0.16        1.05      2.89 o
  -3  -9  12       28.08       36.06      4.63 o
  -2  -9  12        9.76       17.29      3.71 o
  -1  -9  12        4.92        6.08      3.82 o
   0  -9  12        6.24       11.35      3.33 o
   1  -9  12       33.87       35.49      4.49 o
   2  -9  12        5.08        4.47      4.94 o
   3  -9  12        3.52        2.71      2.95 o
   4  -9  12        9.73       14.46      3.69 o
   5  -9  12        8.99       10.88      3.82 o
   6  -9  12       15.94       26.75      6.78 o
   7  -9  12        9.68        8.52      3.62 o
  -8  -8  12       13.91       11.54      5.99 o
  -7  -8  12       38.74       45.24      7.94 o
  -6  -8  12       20.76       28.12      4.77 o
  -5  -8  12       11.08        7.17      3.14 o
  -4  -8  12       34.40       35.61      4.80 o
  -3  -8  12       67.66       79.45      7.17 o
  -2  -8  12       32.56       32.39      4.32 o
  -1  -8  12       11.64        8.68      3.07 o
   0  -8  12       36.13       33.22      4.27 o
   1  -8  12       50.17       51.47      4.88 o
   2  -8  12       74.94       71.57      5.68 o
   3  -8  12       12.17        7.78      3.14 o
   4  -8  12       21.95       34.26      4.55 o
   5  -8  12       15.38       14.48      3.83 o
   6  -8  12       14.65       12.16      9.07 o
   7  -8  12        4.45        3.72      3.33 o
   8  -8  12        0.71        3.08      3.68 o
  -9  -7  12       24.38       21.08      7.31 o
  -8  -7  12        0.34       -1.83      4.40 o
  -7  -7  12       31.67       28.15      6.91 o
  -6  -7  12       38.11       38.00      5.23 o
  -5  -7  12       21.60       18.33      3.93 o
  -4  -7  12        1.77       -0.17      2.70 o
  -3  -7  12        9.68        8.97      3.69 o
  -2  -7  12       89.88       78.34      5.22 o
  -1  -7  12      219.76      207.53      7.48 o
   0  -7  12      128.78      146.86      6.19 o
   1  -7  12      114.65      117.00      5.60 o
   2  -7  12       33.36       31.70      3.47 o
   3  -7  12       40.11       47.29      4.03 o
   4  -7  12        4.02        6.43      2.33 o
   5  -7  12        0.15       -1.87      1.87 o
   6  -7  12       69.93       67.44      4.75 o
   7  -7  12       11.08       15.62      5.76 o
   8  -7  12        6.00       14.89      6.09 o
  -9  -6  12       24.31       20.77      6.88 o
  -8  -6  12       13.54       19.15      6.16 o
  -7  -6  12        9.75       15.27      5.97 o
  -6  -6  12        3.51        3.39      2.75 o
  -5  -6  12       75.14       85.77     18.01 o
  -4  -6  12       25.75       21.07      4.80 o
  -3  -6  12       17.43       21.48      3.83 o
  -2  -6  12       80.80       89.00      6.02 o
  -1  -6  12      113.88      111.38      6.42 o
   0  -6  12      125.62      136.33      4.93 o
   1  -6  12      113.51      121.32      4.64 o
   2  -6  12       30.06       29.74      2.80 o
   3  -6  12       13.54        9.71      2.16 o
   4  -6  12       17.92       17.76      2.52 o
   5  -6  12        9.44       13.27      2.84 o
   6  -6  12        0.77       -1.17      2.13 o
   7  -6  12        8.67       15.68      4.05 o
   8  -6  12        6.08        7.80      5.71 o
  -9  -5  12       12.36       15.64      6.79 o
  -8  -5  12       17.74       10.21      5.76 o
  -7  -5  12        0.18       -3.28      4.36 o
  -6  -5  12        5.02       10.35      3.38 o
  -5  -5  12       66.92       70.17      5.89 o
  -4  -5  12       52.65       64.23      4.33 o
  -3  -5  12       57.41       67.66      4.26 o
  -2  -5  12      186.21      178.00      6.35 o
  -1  -5  12      147.55      160.48      7.89 o
   0  -5  12       80.45       78.48      4.30 o
   1  -5  12      205.90      180.53      6.31 o
   2  -5  12        5.73        6.07      1.89 o
   3  -5  12       32.35       25.02      2.65 o
   4  -5  12        5.09        6.58      1.99 o
   5  -5  12        3.38        4.14      2.01 o
   6  -5  12       44.82       49.19      3.47 o
   7  -5  12       12.63       12.24      3.18 o
   8  -5  12        7.58       11.01      4.20 o
   9  -5  12       15.77       16.65      7.07 o
  -9  -4  12       58.12       75.00     10.19 o
  -8  -4  12       10.32        6.49      4.92 o
  -7  -4  12        4.92       10.93      3.82 o
  -6  -4  12       36.66       41.47      4.84 o
  -5  -4  12       55.72       58.70      4.43 o
  -4  -4  12       85.05       79.89      4.72 o
  -3  -4  12       43.85       44.57      3.76 o
  -2  -4  12      124.03      133.60      5.60 o
  -1  -4  12      172.93      172.55      6.10 o
   0  -4  12       48.14       37.26      3.32 o
   1  -4  12      198.53      200.77      6.66 o
   2  -4  12      116.19      114.65      5.24 o
   3  -4  12        2.26        1.59      2.05 o
   4  -4  12       70.30       74.77      3.80 o
   5  -4  12        9.32       11.55      2.27 o
   6  -4  12       13.68       16.04      2.43 o
   7  -4  12       46.24       37.31      5.09 o
   8  -4  12        6.94       10.26      5.97 o
   9  -4  12        6.41        0.96      5.78 o
  10  -4  12        7.73       13.21      6.74 o
  -9  -3  12       36.47       38.80      7.52 o
  -8  -3  12        5.58        3.54      3.25 o
  -7  -3  12        9.76        8.46      3.69 o
  -6  -3  12      147.16      148.78      7.78 o
  -5  -3  12       37.89       34.70      3.71 o
  -4  -3  12      162.98      164.28      6.29 o
  -3  -3  12      331.29      338.17      9.16 o
  -2  -3  12      139.79      142.13      5.63 o
  -1  -3  12      102.37      100.53      4.79 o
   0  -3  12      140.90      137.04      4.86 o
   1  -3  12       61.46       53.41      3.79 o
   2  -3  12      309.15      266.81      7.87 o
   3  -3  12      395.84      400.32     10.22 o
   4  -3  12       40.56       33.57      3.52 o
   5  -3  12       40.61       35.05      3.04 o
   6  -3  12      186.92      193.69      6.04 o
   7  -3  12       17.60       21.19      4.64 o
   8  -3  12       13.55        6.37      5.88 o
   9  -3  12        2.93       10.94      6.18 o
  10  -3  12        2.07        6.51      6.67 o
 -10  -2  12        2.42       -3.96      4.66 o
  -9  -2  12       24.39       22.53      6.93 o
  -8  -2  12       10.17       11.54      5.76 o
  -7  -2  12       92.23       94.27      6.76 o
  -6  -2  12      117.46      116.41      7.37 o
  -5  -2  12      294.22      310.52      9.25 o
  -4  -2  12      232.68      217.47      7.38 o
  -3  -2  12      117.93      114.56      5.30 o
  -2  -2  12       48.04       57.32      3.96 o
  -1  -2  12      243.44      238.34      7.35 o
   0  -2  12       25.34       22.10      2.59 o
   1  -2  12       57.46       67.52      3.60 o
   2  -2  12      395.04      385.58     11.19 o
   3  -2  12      272.96      299.30     14.24 o
   4  -2  12      204.22      190.52      6.90 o
   5  -2  12       10.73       13.97      3.05 o
   6  -2  12       65.51       63.75      3.63 o
   7  -2  12        6.78        7.47      5.36 o
   8  -2  12       29.90       36.67      7.68 o
   9  -2  12        5.73        8.27      6.23 o
  10  -2  12        4.76       11.03      6.39 o
 -10  -1  12        3.56        5.85      5.74 o
  -9  -1  12       17.37       28.66      7.21 o
  -8  -1  12        4.28        3.47      5.03 o
  -7  -1  12       11.91       14.30      3.89 o
  -6  -1  12        3.92        0.05      3.09 o
  -5  -1  12       58.74       64.28      5.47 o
  -4  -1  12       87.71       83.24      4.81 o
  -3  -1  12       75.90       71.71      7.05 o
  -2  -1  12      113.50      113.49      5.67 o
  -1  -1  12      110.70      109.41      4.33 o
   0  -1  12       78.18       70.05      3.59 o
   1  -1  12      437.84      450.02     10.54 o
   2  -1  12      155.92      140.64      5.89 o
   3  -1  12      454.68      479.92     11.39 o
   4  -1  12      136.53      145.94      8.74 o
   5  -1  12       31.01       32.31      3.64 o
   6  -1  12       47.11       50.32      7.68 o
   7  -1  12       27.18       39.60      7.49 o
   8  -1  12       16.03       21.40      6.51 o
   9  -1  12       19.73       19.15      7.19 o
  10  -1  12       20.71       19.48      7.70 o
 -10   0  12       12.49       18.17      7.21 o
  -9   0  12       43.38       41.71      8.31 o
  -8   0  12        0.12        0.21      4.52 o
  -7   0  12       76.05       79.17      8.99 o
  -6   0  12      136.48      151.59      8.26 o
  -5   0  12        0.22       -1.74      2.98 o
  -4   0  12      136.91      127.30      8.27 o
  -3   0  12      105.52       91.27      4.68 o
  -2   0  12       20.21       13.69      2.80 o
  -1   0  12       17.03       20.66      3.56 o
   0   0  12      188.85      165.46      5.92 o
   1   0  12       34.76       29.32      3.14 o
   2   0  12      139.02      144.93      5.92 o
   3   0  12     2122.69     2158.15     46.49 o
   4   0  12      201.59      181.09      6.79 o
   5   0  12       28.04       43.20      7.10 o
   6   0  12       62.80       69.67      8.38 o
   7   0  12        9.33        7.35      5.08 o
   8   0  12       16.22       14.05      6.44 o
   9   0  12       20.39       14.59      6.77 o
  10   0  12       12.70        2.90      5.92 o
 -10   1  12        3.54        8.48      6.70 o
  -9   1  12       16.19       12.32      6.30 o
  -8   1  12        4.07        7.89      5.43 o
  -7   1  12       11.63       13.28      5.69 o
  -6   1  12        4.31        4.99      4.78 o
  -5   1  12       58.89       63.67      5.56 o
  -4   1  12       90.31       99.50      6.27 o
  -3   1  12       78.71       76.55      4.47 o
  -2   1  12      113.58      115.45      5.16 o
  -1   1  12      109.74      117.53      7.78 o
   0   1  12       78.08       72.93      4.18 o
   1   1  12      440.69      429.19     10.32 o
   2   1  12      156.20      151.46      8.78 o
   3   1  12      461.61      461.91     11.11 o
   4   1  12      135.85      152.28     12.60 o
   5   1  12       29.69       22.74      5.81 o
   6   1  12       48.66       49.13      7.87 o
   7   1  12       27.53       27.51      6.98 o
   8   1  12       16.33       25.52      6.79 o
   9   1  12       20.06       34.94      8.48 o
  10   1  12       20.31       23.81      8.03 o
 -10   2  12        2.55        6.72      6.60 o
  -9   2  12       24.35       13.96      6.44 o
  -8   2  12       10.18       12.95      6.46 o
  -7   2  12       91.03       83.20      9.53 o
  -6   2  12      115.92      100.25      9.86 o
  -5   2  12      292.53      299.64     15.74 o
  -4   2  12      231.20      219.53      9.16 o
  -3   2  12      119.39      116.02      6.52 o
  -2   2  12       49.75       56.17      8.24 o
  -1   2  12      248.40      230.81      7.16 o
   0   2  12       27.80       21.42      2.84 o
   1   2  12       54.39       62.98      3.98 o
   2   2  12      388.16      370.94      9.57 o
   3   2  12      269.05      296.93     14.64 o
   4   2  12      205.26      200.14     12.46 o
   5   2  12       12.61       18.71      5.78 o
   6   2  12       66.39       66.06      8.45 o
   7   2  12        7.32       10.58      5.88 o
   8   2  12       28.94       41.56      8.01 o
   9   2  12        5.47       18.01      6.98 o
  10   2  12        4.55       11.40      7.28 o
 -10   3  12       15.59       15.88      7.28 o
  -9   3  12       35.86       49.53      9.48 o
  -8   3  12        5.31        4.66      5.08 o
  -7   3  12        9.77       10.42      5.55 o
  -6   3  12      146.50      139.33     11.29 o
  -5   3  12       35.64       30.40      6.65 o
  -4   3  12      160.02      133.97     10.44 o
  -3   3  12      332.16      339.52     16.09 o
  -2   3  12      132.77      121.72      9.41 o
  -1   3  12      100.08      105.02      8.13 o
   0   3  12      137.90      146.57      6.93 o
   1   3  12       63.29       60.15      4.76 o
   2   3  12      304.18      241.54     13.07 o
   3   3  12      390.88      394.34     17.21 o
   4   3  12       39.53       25.17      6.21 o
   5   3  12       43.26       26.60      6.42 o
   6   3  12      187.88      180.05     12.57 o
   7   3  12       18.37       18.66      6.25 o
   8   3  12       14.33       21.40      6.77 o
   9   3  12        2.87        1.94      5.95 o
  10   3  12        1.94        6.02      6.04 o
 -10   4  12        9.14        0.73      6.04 o
  -9   4  12       58.95       72.08     10.40 o
  -8   4  12       10.56        4.45      5.78 o
  -7   4  12        5.46        9.18      5.55 o
  -6   4  12       34.18       42.76      7.52 o
  -5   4  12       56.53       58.61      8.08 o
  -4   4  12       82.72       84.46      8.50 o
  -3   4  12       45.44       32.85      6.21 o
  -2   4  12      121.34      121.14     10.02 o
  -1   4  12      176.03      167.17     11.17 o
   0   4  12       50.64       44.28      6.37 o
   1   4  12      189.29      170.03     10.91 o
   2   4  12      115.31      120.06      9.37 o
   3   4  12        1.47        5.97      4.10 o
   4   4  12       69.40       73.39      8.01 o
   5   4  12        8.81        5.90      4.92 o
   6   4  12       14.73       22.85      6.42 o
   7   4  12       46.17       38.33      7.54 o
   8   4  12        6.51        5.13      5.50 o
   9   4  12        6.57       -0.33      5.62 o
  10   4  12        7.84        0.59      6.21 o
  -9   5  12       12.73       12.97      6.79 o
  -8   5  12       18.48       29.58      7.80 o
  -7   5  12        0.16        2.83      4.99 o
  -6   5  12        5.17        1.71      5.10 o
  -5   5  12       66.79       72.43      8.62 o
  -4   5  12       51.29       42.15      6.98 o
  -3   5  12       57.16       50.86      7.10 o
  -2   5  12      177.79      168.04     11.38 o
  -1   5  12      151.84      164.62     10.68 o
   0   5  12       81.66       55.03      7.17 o
   1   5  12      212.54      195.37     11.29 o
   2   5  12        5.77        1.48      3.77 o
   3   5  12       32.51       25.55      5.67 o
   4   5  12        4.57        5.03      3.98 o
   5   5  12        3.38       -1.69      3.75 o
   6   5  12       44.83       44.37      7.61 o
   7   5  12       13.14        8.76      5.48 o
   8   5  12        7.77       16.16      5.46 o
   9   5  12       15.64       21.71      7.03 o
  -9   6  12       24.01       23.89      7.96 o
  -8   6  12       13.48        9.11      6.53 o
  -7   6  12       10.51       12.67      6.30 o
  -6   6  12        3.92        6.18      5.13 o
  -5   6  12       75.00       94.60      9.69 o
  -4   6  12       24.73       28.64      6.30 o
  -3   6  12       17.17       11.43      4.82 o
  -2   6  12       80.98       79.73      8.38 o
  -1   6  12      116.64      105.02      9.37 o
   0   6  12      125.89      142.23      9.91 o
   1   6  12      110.54      114.67      9.06 o
   2   6  12       29.01       34.45      6.04 o
   3   6  12       13.83        7.33      4.40 o
   4   6  12       17.83       16.84      5.03 o
   5   6  12       10.04        7.45      4.57 o
   6   6  12        0.73        5.25      4.57 o
   7   6  12        8.61        5.48      5.03 o
   8   6  12        5.98        9.16      5.60 o
   9   6  12        0.19       -2.83      4.40 o
  -9   7  12       24.58       29.25      8.87 o
  -8   7  12        0.40        5.95      6.06 o
  -7   7  12       31.38       35.20      7.87 o
  -6   7  12       38.61       50.91      8.38 o
  -5   7  12       22.22       18.90      5.90 o
  -4   7  12        1.64        0.61      3.86 o
  -3   7  12       10.10       18.87      5.69 o
  -2   7  12       89.30       91.51      8.64 o
  -1   7  12      215.96      215.51     12.72 o
   0   7  12      131.31      120.15     10.00 o
   1   7  12      114.20      121.30      9.60 o
   2   7  12       32.22       42.99      6.56 o
   3   7  12       41.05       40.09      6.72 o
   4   7  12        4.08        8.06      4.68 o
   5   7  12        0.16       -3.63      3.63 o
   6   7  12       70.39       76.53      9.02 o
   7   7  12       11.04        4.29      4.94 o
   8   7  12        6.27        2.62      5.01 o
  -8   8  12       14.47       16.88      7.21 o
  -7   8  12       39.18       58.10      9.44 o
  -6   8  12       19.76       25.06      7.19 o
  -5   8  12       10.55        9.23      5.27 o
  -4   8  12       33.78       39.22      7.12 o
  -3   8  12       65.14       76.15      8.66 o
  -2   8  12       31.88       28.10      6.23 o
  -1   8  12       12.19       21.61      5.74 o
   0   8  12       38.06       42.67      6.60 o
   1   8  12       48.31       39.11      6.56 o
   2   8  12       76.00       81.91      8.31 o
   3   8  12       12.07       13.72      5.01 o
   4   8  12       22.36       21.87      5.76 o
   5   8  12       15.78       21.64      5.90 o
   6   8  12       14.69       25.31      6.42 o
   7   8  12        4.54        1.31      4.89 o
   8   8  12        0.67        2.01      4.66 o
  -7   9  12        1.52        6.18      5.67 o
  -6   9  12       11.49       19.95      6.84 o
  -5   9  12       19.72       23.53      6.60 o
  -4   9  12        0.11        1.29      4.59 o
  -3   9  12       28.22       42.01      7.14 o
  -2   9  12        9.82       19.30      5.60 o
  -1   9  12        4.83       10.91      4.80 o
   0   9  12        6.21       13.25      5.20 o
   1   9  12       34.38       53.41      7.12 o
   2   9  12        5.44        5.01      4.31 o
   3   9  12        3.52        0.26      4.03 o
   4   9  12        9.74        8.57      4.75 o
   5   9  12        8.86        2.83      4.71 o
   6   9  12       15.80       10.16      5.36 o
   7   9  12        9.57        2.15      4.89 o
  -6  10  12        7.43        3.65      5.39 o
  -5  10  12       21.36       29.08      7.33 o
  -4  10  12        6.42       -4.07      4.59 o
  -3  10  12        7.33        3.89      4.64 o
  -2  10  12        4.76       -0.84      3.96 o
  -1  10  12       10.36        6.56      4.54 o
   0  10  12        3.13        7.49      4.47 o
   1  10  12       19.81       16.16      5.25 o
   2  10  12       20.50       30.42      6.23 o
   3  10  12        7.86        5.78      4.45 o
   4  10  12        6.60        4.73      4.43 o
   5  10  12       38.25       26.06      6.63 o
   6  10  12        0.76       -0.59      4.54 o
  -5  11  12        1.04       -4.59      4.59 o
  -4  11  12       12.78        9.91      5.62 o
  -3  11  12       17.52       19.06      6.11 o
  -2  11  12        6.59        3.72      4.57 o
  -1  11  12        1.85       -1.17      3.84 o
   0  11  12        1.00        0.07      3.89 o
   1  11  12       11.21       20.61      5.46 o
   2  11  12        9.92       16.70      5.41 o
   3  11  12        2.18        2.01      4.14 o
   4  11  12       29.18       39.48      7.10 o
  -2  12  12       21.71       19.79      6.09 o
  -1  12  12       39.19       58.54      7.87 o
   0  12  12        5.55        1.55      4.59 o
   1  12  12        4.43        2.90      4.59 o
   2  12  12       47.30       64.75      7.87 o
  -3 -11  13        3.31        6.52      4.79 o
  -2 -11  13        6.80        3.49      3.19 o
  -1 -11  13       25.45       28.63      6.69 o
   0 -11  13        3.57        7.65      3.38 o
   1 -11  13       16.21       15.85      5.00 o
   2 -11  13        1.58       12.19      5.58 o
   3 -11  13       34.36       39.97      5.20 o
  -5 -10  13       11.24       13.74      5.28 o
  -4 -10  13        4.38        6.77      3.38 o
  -3 -10  13        3.32        3.59      4.13 o
  -2 -10  13       17.93       17.89      4.34 o
  -1 -10  13        3.12        2.80      2.97 o
   0 -10  13        0.70        1.17      2.72 o
   1 -10  13       12.91       13.72      5.50 o
   2 -10  13       17.55       17.73      3.89 o
   3 -10  13       77.95       87.17      6.89 o
   4 -10  13       17.36       15.10      8.03 o
   5 -10  13       10.36       19.86      6.04 o
  -6  -9  13        0.81        0.11      3.16 o
  -5  -9  13        7.89        6.58      3.68 o
  -4  -9  13        9.19        2.00      3.09 o
  -3  -9  13        2.29        8.23      3.76 o
  -2  -9  13        8.36        5.29      3.38 o
  -1  -9  13       50.97       55.78      5.30 o
   0  -9  13       19.01       15.07      3.76 o
   1  -9  13       10.57        4.15      4.40 o
   2  -9  13       11.11        8.85      3.51 o
   3  -9  13        6.28        8.34      3.35 o
   4  -9  13       17.84       17.76      3.82 o
   5  -9  13       50.98       48.54      5.73 o
   6  -9  13       25.43       28.70      5.10 o
  -7  -8  13        5.82        3.35      5.13 o
  -6  -8  13        1.97        0.71      3.13 o
  -5  -8  13       11.15       10.71      3.59 o
  -4  -8  13        2.89       -2.40      4.22 o
  -3  -8  13        0.43        4.06      3.02 o
  -2  -8  13       24.65       11.72      3.54 o
  -1  -8  13       12.61        8.00      5.98 o
   0  -8  13       39.52       36.19      4.66 o
   1  -8  13        0.99        3.66      2.99 o
   2  -8  13       33.02       26.31      4.85 o
   3  -8  13       46.56       53.12      5.48 o
   4  -8  13        9.49        9.73      3.43 o
   5  -8  13        3.21        1.60      3.07 o
   6  -8  13        6.37        5.99      3.92 o
   7  -8  13       15.65       24.12      9.81 o
  -8  -7  13       16.79       16.60      6.30 o
  -7  -7  13        1.21        5.64      5.20 o
  -6  -7  13        8.21       13.29      3.94 o
  -5  -7  13        7.46        1.31      3.08 o
  -4  -7  13        0.95       -1.51      2.52 o
  -3  -7  13        4.65        2.27      2.91 o
  -2  -7  13       59.76       66.22      5.66 o
  -1  -7  13       56.46       70.50      5.70 o
   0  -7  13       48.83       57.44      9.05 o
   1  -7  13       13.56       20.72      3.88 o
   2  -7  13        6.31        6.58      2.42 o
   3  -7  13       13.68       16.49      2.95 o
   4  -7  13       32.59       42.92      4.06 o
   5  -7  13       14.27       13.71      3.01 o
   6  -7  13        2.80        3.00      3.13 o
   7  -7  13        6.36       10.17      5.22 o
   8  -7  13        0.55        5.60      5.13 o
  -9  -6  13        1.61        6.49      6.14 o
  -8  -6  13       26.08       45.52      8.55 o
  -7  -6  13       63.02       83.76      9.95 o
  -6  -6  13       16.62       16.20      5.74 o
  -5  -6  13       39.47       49.14      5.40 o
  -4  -6  13       47.49       48.84      5.27 o
  -3  -6  13        6.47        3.76      3.01 o
  -2  -6  13      105.47      122.33      7.06 o
  -1  -6  13       20.13       23.17      3.83 o
   0  -6  13       40.93       41.31      4.65 o
   1  -6  13        9.48       13.39      2.77 o
   2  -6  13       32.38       29.81      3.49 o
   3  -6  13       57.05       62.98      4.43 o
   4  -6  13       12.01        9.96      4.41 o
   5  -6  13        8.67        6.43      2.43 o
   6  -6  13       29.95       35.52      5.04 o
   7  -6  13        7.65        5.41      3.51 o
  -9  -5  13        5.33       -0.54      5.18 o
  -8  -5  13        1.57        4.89      5.71 o
  -7  -5  13        4.52        4.85      4.99 o
  -6  -5  13       24.30       31.66      6.91 o
  -5  -5  13       52.53       45.49      5.27 o
  -4  -5  13       57.32       56.45      5.47 o
  -3  -5  13       16.85       19.69      3.35 o
  -2  -5  13      109.34       93.18      4.92 o
  -1  -5  13       33.09       49.37      7.34 o
   0  -5  13       14.58       13.79      2.71 o
   1  -5  13       32.30       27.25      3.18 o
   2  -5  13       28.15       30.94      3.37 o
   3  -5  13       16.89       19.00      2.56 o
   4  -5  13       12.42        6.90      2.64 o
   5  -5  13        2.83        4.25      1.95 o
   6  -5  13       13.76       14.46      3.26 o
   7  -5  13        8.74        9.47      4.23 o
   8  -5  13        0.73       -2.81      5.25 o
   9  -5  13        0.97        1.01      5.90 o
  -8  -4  13        1.94        3.61      5.29 o
  -7  -4  13        9.57        7.31      5.03 o
  -6  -4  13       36.50       43.10      9.38 o
  -5  -4  13       46.12       52.46      4.46 o
  -4  -4  13        4.91        5.22      2.61 o
  -3  -4  13       37.89       38.68      3.77 o
  -2  -4  13       49.74       47.25      4.26 o
  -1  -4  13      302.70      305.92      8.67 o
   0  -4  13      133.66      146.43      5.86 o
   1  -4  13       16.39       19.08      4.01 o
   2  -4  13       96.29      103.89      6.86 o
   3  -4  13       15.93       13.35      2.89 o
   4  -4  13        0.11        0.33      1.69 o
   5  -4  13        9.24       10.74      2.18 o
   6  -4  13        7.94        9.83      2.92 o
   7  -4  13        1.26        2.60      4.99 o
   8  -4  13       15.43       19.34      7.14 o
   9  -4  13        0.93       -5.15      5.15 o
  -8  -3  13        5.21        5.46      5.08 o
  -7  -3  13       49.27       53.67      5.68 o
  -6  -3  13       22.89       20.29      4.81 o
  -5  -3  13       25.88       39.72      7.43 o
  -4  -3  13        8.79        7.31      2.64 o
  -3  -3  13       89.29       96.45      5.20 o
  -2  -3  13      108.92      118.97      5.52 o
  -1  -3  13       26.52       27.22      3.28 o
   0  -3  13       29.70       40.10      3.59 o
   1  -3  13       29.02       31.00      3.34 o
   2  -3  13      140.67      140.65      6.01 o
   3  -3  13       39.45       37.66      3.74 o
   4  -3  13       54.26       56.40      4.34 o
   5  -3  13       14.69        7.22      2.34 o
   6  -3  13       55.79       56.61      5.96 o
   7  -3  13       56.93       63.55      9.18 o
   8  -3  13        1.31       -1.76      5.32 o
   9  -3  13        2.35        3.51      6.49 o
  10  -3  13        4.66        2.67      6.28 o
 -10  -2  13        0.77       11.85      6.06 o
  -9  -2  13        1.77        6.02      6.04 o
  -8  -2  13       36.25       47.14      8.06 o
  -7  -2  13       38.82       46.39      6.88 o
  -6  -2  13       11.52       14.84      4.02 o
  -5  -2  13      415.05      406.82     13.21 o
  -4  -2  13       37.62       36.12      3.81 o
  -3  -2  13       46.85       45.54      3.92 o
  -2  -2  13      105.53      123.29      5.61 o
  -1  -2  13      107.11       98.44      5.95 o
   0  -2  13      211.54      197.27      8.24 o
   1  -2  13      105.06      110.80      7.56 o
   2  -2  13      146.45      133.65      5.91 o
   3  -2  13       11.39       16.17      3.65 o
   4  -2  13        7.28        9.58      2.85 o
   5  -2  13       24.49       31.62      4.13 o
   6  -2  13        2.55        5.13      5.18 o
   7  -2  13       77.71      100.74     10.56 o
   8  -2  13        5.01       15.53      6.88 o
   9  -2  13        3.48       -3.82      5.18 o
  10  -2  13        4.27       -5.03      6.18 o
 -10  -1  13       13.89       18.52      7.17 o
  -9  -1  13       14.88       13.91      6.11 o
  -8  -1  13        8.43       11.85      5.99 o
  -7  -1  13       56.21       64.12      8.59 o
  -6  -1  13       10.65        9.13      3.73 o
  -5  -1  13       92.40       86.43      6.36 o
  -4  -1  13       37.90       38.49      4.68 o
  -3  -1  13      237.39      230.30      7.76 o
  -2  -1  13      370.37      348.12      9.50 o
  -1  -1  13       72.31       62.18      4.24 o
   0  -1  13      164.97      154.90      6.11 o
   1  -1  13       97.76      112.22      5.47 o
   2  -1  13       68.65       82.65      4.83 o
   3  -1  13      215.97      238.35      7.99 o
   4  -1  13       13.97       12.49      4.82 o
   5  -1  13      287.82      313.65     16.23 o
   6  -1  13      173.07      181.64     13.11 o
   7  -1  13       14.97       19.72      6.84 o
   8  -1  13        3.83        5.18      5.22 o
   9  -1  13        2.85       -2.48      5.64 o
  10  -1  13        5.92       13.25      7.03 o
 -10   0  13        0.28       -2.13      5.78 o
  -9   0  13        0.69       10.75      6.11 o
  -8   0  13        8.04       13.53      6.04 o
  -7   0  13        1.05        1.38      5.22 o
  -6   0  13        0.44        2.44      4.96 o
  -5   0  13      170.38      169.00      8.46 o
  -4   0  13       41.88       36.23      4.69 o
  -3   0  13      117.36      120.51      6.95 o
  -2   0  13      160.52      147.94      6.58 o
  -1   0  13       86.23       92.39      4.88 o
   0   0  13      191.00      213.35      7.17 o
   1   0  13       67.61       56.75      4.22 o
   2   0  13       79.00       96.21      5.34 o
   3   0  13       12.96       21.12      3.44 o
   4   0  13       95.06      102.45      9.41 o
   5   0  13       70.08       40.49      7.49 o
   6   0  13       10.09        4.03      5.01 o
   7   0  13       33.76       32.60      7.33 o
   8   0  13        3.32        4.19      5.97 o
   9   0  13        3.29        1.43      5.46 o
  10   0  13        0.33        5.78      6.93 o
 -10   1  13       13.52       22.76      8.10 o
  -9   1  13       14.73        8.80      6.37 o
  -8   1  13        8.25       -0.09      5.01 o
  -7   1  13       57.67       61.33      8.85 o
  -6   1  13       10.63        9.11      5.13 o
  -5   1  13       89.57       91.63      9.39 o
  -4   1  13       36.56       39.14      5.14 o
  -3   1  13      244.39      240.58     28.78 o
  -2   1  13      365.73      331.91     15.54 o
  -1   1  13       72.75       65.09      5.23 o
   0   1  13      168.08      167.27      6.70 o
   1   1  13       99.65      113.03      5.48 o
   2   1  13       67.54       82.77     13.82 o
   3   1  13      221.61      217.12     13.42 o
   4   1  13       14.50        9.81      5.01 o
   5   1  13      286.34      322.92     16.74 o
   6   1  13      173.45      193.49     13.56 o
   7   1  13       14.20       21.47      6.86 o
   8   1  13        3.57        9.62      5.90 o
   9   1  13        2.87        9.39      6.42 o
  10   1  13        5.88        9.58      6.74 o
 -10   2  13        0.88        3.84      5.95 o
  -9   2  13        1.61        0.26      5.64 o
  -8   2  13       36.78       35.08      7.68 o
  -7   2  13       38.32       57.42      8.62 o
  -6   2  13       11.31       16.32      5.88 o
  -5   2  13      423.97      388.37     18.66 o
  -4   2  13       36.05       37.51      6.74 o
  -3   2  13       45.43       24.61      5.88 o
  -2   2  13      105.90      130.60      7.00 o
  -1   2  13      108.23       98.96      7.08 o
   0   2  13      209.75      188.15      8.20 o
   1   2  13      107.93      105.93      6.38 o
   2   2  13      147.97      129.50     10.26 o
   3   2  13       10.08       22.81      5.67 o
   4   2  13        7.68        9.81      5.08 o
   5   2  13       26.08       33.51      7.07 o
   6   2  13        2.31       -3.96      3.96 o
   7   2  13       76.41       87.32     10.23 o
   8   2  13        4.93        6.53      5.48 o
   9   2  13        3.47       10.42      6.72 o
  10   2  13        4.10        4.14      5.88 o
 -10   3  13        4.68       14.85      6.81 o
  -9   3  13       33.45       27.63      7.82 o
  -8   3  13        5.13       -1.22      4.57 o
  -7   3  13       47.97       37.58      7.59 o
  -6   3  13       22.72       21.24      6.51 o
  -5   3  13       24.97       37.68      7.19 o
  -4   3  13        7.96       12.69      5.25 o
  -3   3  13       93.97       84.07      9.02 o
  -2   3  13      111.21      123.31     10.23 o
  -1   3  13       28.22       34.33      6.42 o
   0   3  13       29.03       29.08      6.06 o
   1   3  13       27.00       20.93      5.41 o
   2   3  13      144.28      137.83     10.09 o
   3   3  13       41.50       36.23      6.56 o
   4   3  13       53.12       54.51      7.84 o
   5   3  13       13.72        6.70      5.13 o
   6   3  13       54.91       43.93      7.75 o
   7   3  13       56.35       48.03      8.45 o
   8   3  13        1.37        2.08      5.39 o
   9   3  13        2.42        1.87      5.32 o
  10   3  13        4.65       10.05      6.93 o
  -9   4  13       34.40       51.56      9.69 o
  -8   4  13        1.94        0.07      5.13 o
  -7   4  13        9.86        1.69      5.57 o
  -6   4  13       36.23       40.11      7.59 o
  -5   4  13       45.73       40.82      7.45 o
  -4   4  13        5.06        1.50      4.19 o
  -3   4  13       40.27       40.77      6.86 o
  -2   4  13       47.17       38.15      6.72 o
  -1   4  13      302.95      296.83     15.13 o
   0   4  13      134.26      145.91     10.75 o
   1   4  13       15.55       13.30      5.08 o
   2   4  13       95.41      111.70      9.58 o
   3   4  13       14.93       11.22      4.94 o
   4   4  13        0.22       -3.51      3.75 o
   5   4  13        9.00       -0.35      4.68 o
   6   4  13        7.55        7.10      5.10 o
   7   4  13        0.97       -0.21      4.96 o
   8   4  13       15.46        6.53      6.35 o
   9   4  13        0.98        5.88      6.28 o
  -9   5  13        5.16        6.72      6.70 o
  -8   5  13        1.53       -2.81      5.41 o
  -7   5  13        4.72        3.11      5.50 o
  -6   5  13       23.87       28.99      7.31 o
  -5   5  13       52.99       44.52      7.77 o
  -4   5  13       55.66       50.18      7.61 o
  -3   5  13       16.23        5.32      4.59 o
  -2   5  13      108.20       92.96      9.25 o
  -1   5  13       34.20       41.12      6.70 o
   0   5  13       13.06        9.16      4.45 o
   1   5  13       32.48       32.43      6.02 o
   2   5  13       28.55       29.55      6.09 o
   3   5  13       17.47       24.89      5.67 o
   4   5  13       13.03        6.98      4.57 o
   5   5  13        2.26        6.06      4.87 o
   6   5  13       13.55       10.23      5.46 o
   7   5  13        8.43       16.86      6.28 o
   8   5  13        0.89       -3.09      5.27 o
   9   5  13        0.87        3.79      5.55 o
  -9   6  13        1.69        3.25      6.16 o
  -8   6  13       25.87       12.50      7.14 o
  -7   6  13       63.17       63.76      9.86 o
  -6   6  13       16.38       19.27      6.72 o
  -5   6  13       40.66       55.45      8.20 o
  -4   6  13       47.51       53.84      7.89 o
  -3   6  13        7.06       -2.29      3.86 o
  -2   6  13      105.83      120.06     10.35 o
  -1   6  13       20.42       13.00      4.87 o
   0   6  13       39.89       34.80      6.63 o
   1   6  13        9.44        7.19      4.50 o
   2   6  13       30.59       21.19      5.64 o
   3   6  13       56.48       61.31      7.73 o
   4   6  13       11.69        6.44      4.73 o
   5   6  13        8.64        4.57      4.94 o
   6   6  13       29.71       27.82      7.00 o
   7   6  13        7.39        4.94      5.22 o
   8   6  13        8.49       13.11      5.90 o
  -8   7  13       16.96       12.62      7.56 o
  -7   7  13        1.35        8.20      6.32 o
  -6   7  13        8.02        5.85      5.50 o
  -5   7  13        7.77       19.48      6.42 o
  -4   7  13        0.88       -1.05      4.26 o
  -3   7  13        4.15        4.47      4.78 o
  -2   7  13       59.51       58.38      7.99 o
  -1   7  13       57.08       45.29      7.12 o
   0   7  13       47.36       47.98      7.38 o
   1   7  13       13.54       14.31      5.15 o
   2   7  13        6.42        5.90      4.73 o
   3   7  13       13.87       13.07      5.22 o
   4   7  13       33.55       32.67      6.74 o
   5   7  13       13.98        7.17      5.34 o
   6   7  13        2.84        4.10      5.01 o
   7   7  13        6.07        8.80      5.97 o
   8   7  13        0.44        6.02      5.36 o
  -7   8  13        5.91        2.34      5.90 o
  -6   8  13        1.97        3.47      5.60 o
  -5   8  13       11.65        4.87      5.10 o
  -4   8  13        2.67       -3.98      3.98 o
  -3   8  13        0.43        5.88      5.08 o
  -2   8  13       25.34       21.87      5.92 o
  -1   8  13       12.37       10.56      5.10 o
   0   8  13       40.37       42.24      7.10 o
   1   8  13        0.86        2.90      4.43 o
   2   8  13       33.58       42.60      7.00 o
   3   8  13       47.03       55.19      7.68 o
   4   8  13        9.85        7.99      5.08 o
   5   8  13        3.12        8.08      4.94 o
   6   8  13        6.50        6.93      5.34 o
   7   8  13       15.94       21.87      7.05 o
  -6   9  13        0.85        1.52      5.01 o
  -5   9  13        7.74       10.21      5.60 o
  -4   9  13        9.10        7.73      5.41 o
  -3   9  13        2.36       -0.52      4.75 o
  -2   9  13        8.84        7.19      4.75 o
  -1   9  13       51.88       60.74      8.06 o
   0   9  13       19.83       26.11      6.11 o
   1   9  13       10.56       13.37      5.43 o
   2   9  13       11.78       20.07      5.90 o
   3   9  13        5.87       13.21      5.53 o
   4   9  13       17.54       22.11      6.09 o
   5   9  13       50.37       47.89      7.94 o
   6   9  13       25.74       23.58      6.84 o
  -5  10  13       11.57       25.64      7.07 o
  -4  10  13        4.74        7.03      5.34 o
  -3  10  13        3.28        6.02      5.39 o
  -2  10  13       17.99       16.32      5.29 o
  -1  10  13        3.00        2.58      4.47 o
   0  10  13        0.89       -3.86      3.86 o
   1  10  13       12.12       10.91      5.15 o
   2  10  13       17.96       16.72      5.67 o
   3  10  13       77.09       88.59      9.30 o
   4  10  13       17.16       17.52      6.28 o
   5  10  13       10.46       10.30      5.74 o
  -3  11  13        3.51        6.35      5.22 o
  -2  11  13        6.52        6.32      4.71 o
  -1  11  13       25.96       25.38      6.58 o
   0  11  13        3.59       -2.88      4.50 o
   1  11  13       15.94       20.70      6.09 o
   2  11  13        1.60        1.29      4.52 o
   3  11  13       34.26       41.49      7.38 o
  -2 -11  14        3.91        3.84      8.25 o
  -1 -11  14        6.24        7.35      5.81 o
   0 -11  14       19.82       17.37      4.10 o
   1 -11  14        1.76        0.43      3.07 o
   2 -11  14       20.77       27.31      4.77 o
  -4 -10  14       10.17        9.29      3.95 o
  -3 -10  14        1.57        1.48      3.06 o
  -2 -10  14        3.02       10.02      3.49 o
  -1 -10  14        6.54        6.20      3.32 o
   0 -10  14        6.27       14.76      3.74 o
   1 -10  14       20.98       24.56      4.47 o
   2 -10  14        5.17        4.38      3.21 o
   3 -10  14       18.84       16.52      4.15 o
   4 -10  14       16.23       23.83      8.06 o
  -5  -9  14        1.56        4.32      3.43 o
  -4  -9  14        8.23        6.04      3.53 o
  -3  -9  14       30.64       22.08      4.51 o
  -2  -9  14        9.51        9.65      3.68 o
  -1  -9  14       31.19       31.37      4.74 o
   0  -9  14       21.09       25.30      4.45 o
   1  -9  14        4.84        6.32      3.28 o
   2  -9  14       10.82       19.03      4.21 o
   3  -9  14        3.30        8.89      3.60 o
   4  -9  14        0.04       -1.14      2.88 o
   5  -9  14        7.62        4.09      3.61 o
  -6  -8  14       18.76       31.43      7.31 o
  -5  -8  14        7.82        9.07      3.70 o
  -4  -8  14        5.90        3.88      3.25 o
  -3  -8  14       37.88       38.37     13.41 o
  -2  -8  14        4.27        4.68      2.87 o
  -1  -8  14       41.98       52.43     12.97 o
   0  -8  14       45.34       40.13      5.19 o
   1  -8  14       51.47       57.64      5.66 o
   2  -8  14      123.63      143.43      8.25 o
   3  -8  14       11.03       16.48      4.00 o
   4  -8  14       10.26       17.44      4.13 o
   5  -8  14       19.92       26.86      5.02 o
   6  -8  14       13.63       21.89      4.65 o
  -7  -7  14        3.21       14.24      5.90 o
  -6  -7  14        9.59       18.29      6.16 o
  -5  -7  14        2.56        2.94      3.15 o
  -4  -7  14        5.86        1.72      4.52 o
  -3  -7  14       29.96       23.19      4.88 o
  -2  -7  14        4.25        6.74      3.56 o
  -1  -7  14       26.77       25.88      4.28 o
   0  -7  14       21.52       14.99      3.90 o
   1  -7  14       86.21       79.40      6.36 o
   2  -7  14       61.17       60.36      5.66 o
   3  -7  14        5.05        6.76      3.35 o
   4  -7  14       28.44       32.65      7.46 o
   5  -7  14        7.29       10.73      3.85 o
   6  -7  14        9.75       12.53      4.01 o
   7  -7  14        0.25       16.60      6.14 o
  -8  -6  14        1.87        0.94      5.36 o
  -7  -6  14        3.83       11.19      5.69 o
  -6  -6  14        3.21       -2.81      4.43 o
  -5  -6  14       19.12       23.53      6.37 o
  -4  -6  14        6.47        5.44      3.38 o
  -3  -6  14        4.09        9.86      4.06 o
  -2  -6  14       42.09       41.99      9.05 o
  -1  -6  14       40.71       46.20      5.58 o
   0  -6  14       12.02       15.01      3.60 o
   1  -6  14       58.87       54.53      4.38 o
   2  -6  14        0.34        3.17      2.68 o
   3  -6  14       11.56        8.63      2.61 o
   4  -6  14       23.07       22.26      3.39 o
   5  -6  14       20.79       20.54      3.25 o
   6  -6  14        9.51       16.72      4.23 o
  -8  -5  14       20.61       29.51      7.87 o
  -7  -5  14       47.42       48.45      8.43 o
  -6  -5  14       33.58       44.00      7.84 o
  -5  -5  14        2.67       -1.29      3.86 o
  -4  -5  14       10.16        2.75      2.99 o
  -3  -5  14       27.83       43.91      5.06 o
  -2  -5  14        0.99        0.02      2.16 o
  -1  -5  14       74.08       71.02      4.57 o
   0  -5  14       38.47       34.37      5.04 o
   1  -5  14       55.28       60.81      4.36 o
   2  -5  14       31.89       31.59      3.63 o
   3  -5  14       11.52       12.91      2.37 o
   4  -5  14        6.92        7.79      2.21 o
   5  -5  14       10.87       15.08      2.56 o
   6  -5  14        9.32       15.20      3.51 o
   7  -5  14       12.87       16.95      6.88 o
  -7  -4  14       15.20        8.95      5.43 o
  -6  -4  14       44.70       47.47      8.08 o
  -5  -4  14       95.46      109.10      7.11 o
  -4  -4  14       22.75       21.91      3.45 o
  -3  -4  14      139.15      150.35      6.49 o
  -2  -4  14       96.49      108.92      6.34 o
  -1  -4  14       57.45       56.59      4.31 o
   0  -4  14       34.85       35.67      3.70 o
   1  -4  14       95.15       96.74      5.20 o
   2  -4  14       68.83       64.77      4.49 o
   3  -4  14       34.97       32.53      3.70 o
   4  -4  14       60.92       68.28      4.01 o
   5  -4  14       18.60       18.73      2.71 o
   6  -4  14        3.38        4.17      5.76 o
   7  -4  14       55.03       61.07      9.23 o
   8  -4  14       15.62       20.61      7.47 o
   9  -4  14       26.45       21.12      7.96 o
  -7  -3  14        9.38       18.57      4.39 o
  -6  -3  14       30.44       32.39      4.87 o
  -5  -3  14       10.88       12.96      4.06 o
  -4  -3  14       31.23       26.63      6.80 o
  -3  -3  14        7.19        8.67      2.82 o
  -2  -3  14        5.40        0.85      2.63 o
  -1  -3  14      243.65      254.29      8.15 o
   0  -3  14       75.72       83.26      4.87 o
   1  -3  14       35.55       37.77      3.86 o
   2  -3  14       38.09       42.41      5.48 o
   3  -3  14       16.32       13.25      2.99 o
   4  -3  14       18.80       16.73      3.35 o
   5  -3  14       11.80        9.94      2.56 o
   6  -3  14        1.96       -0.89      4.40 o
   7  -3  14       35.54       34.59      7.89 o
   8  -3  14       11.86       14.87      6.53 o
   9  -3  14        2.90        9.81      6.65 o
  -9  -2  14        3.52        3.96      5.22 o
  -8  -2  14       15.91       23.11      6.86 o
  -7  -2  14       18.60       19.86      6.21 o
  -6  -2  14        2.59        1.55      5.10 o
  -5  -2  14        1.04        5.01      3.27 o
  -4  -2  14       45.81       53.57      7.20 o
  -3  -2  14       18.73       16.94      3.85 o
  -2  -2  14       11.89       16.97      3.04 o
  -1  -2  14      102.71      101.22      5.30 o
   0  -2  14       27.48       26.18      3.42 o
   1  -2  14        6.72       11.00      2.94 o
   2  -2  14       75.05       89.12      6.29 o
   3  -2  14        5.76        5.10      2.85 o
   4  -2  14       59.61       56.65      4.60 o
   5  -2  14        3.71       -3.77      4.80 o
   6  -2  14       39.02       50.86      8.20 o
   7  -2  14       42.24       30.72      7.63 o
   8  -2  14        3.31        1.78      6.09 o
   9  -2  14        8.60       14.33      7.33 o
  -9  -1  14        1.15        1.17      5.27 o
  -8  -1  14       32.02       41.47      8.17 o
  -7  -1  14        7.45        1.12      5.13 o
  -6  -1  14       31.50       36.11      7.17 o
  -5  -1  14      166.32      187.08     13.01 o
  -4  -1  14       63.51       69.68      5.89 o
  -3  -1  14        8.31        6.23      3.20 o
  -2  -1  14       47.16       55.41      5.34 o
  -1  -1  14       10.41        4.70      3.45 o
   0  -1  14       90.21      105.45      5.46 o
   1  -1  14       48.30       33.47      3.73 o
   2  -1  14       88.20       84.26      5.05 o
   3  -1  14       23.69       31.49      4.53 o
   4  -1  14       53.20       45.90      7.54 o
   5  -1  14      123.82      109.45     10.56 o
   6  -1  14        3.74        2.62      5.39 o
   7  -1  14       32.45       26.95      7.42 o
   8  -1  14        1.42        8.52      6.28 o
   9  -1  14        0.06       -2.62      5.78 o
  -9   0  14        6.74        6.60      6.06 o
  -8   0  14        5.72       10.12      6.18 o
  -7   0  14       13.43       16.63      6.63 o
  -6   0  14       53.23       69.59      9.11 o
  -5   0  14       75.16       90.01      9.58 o
  -4   0  14       21.16       19.69      4.18 o
  -3   0  14      133.45      142.81      7.64 o
  -2   0  14       90.75      124.99      8.50 o
  -1   0  14       19.97       25.50      4.11 o
   0   0  14      100.39      127.28     15.35 o
   1   0  14       16.93       17.43      3.77 o
   2   0  14      175.74      172.30      8.16 o
   3   0  14      148.48       85.64      8.97 o
   4   0  14      145.14      160.15     11.80 o
   5   0  14       51.29       54.54      8.36 o
   6   0  14      100.34       97.72     10.51 o
   7   0  14       12.99       15.85      6.56 o
   8   0  14        0.78        0.07      4.96 o
   9   0  14        0.48        1.01      6.25 o
  -9   1  14        1.21       -0.07      5.60 o
  -8   1  14       31.88       26.67      7.84 o
  -7   1  14        6.83        1.52      4.52 o
  -6   1  14       30.71       25.76      6.86 o
  -5   1  14      167.89      192.37     13.18 o
  -4   1  14       63.39       61.49      8.50 o
  -3   1  14        9.51        6.23      4.82 o
  -2   1  14       47.53       52.10      7.33 o
  -1   1  14        9.35        5.42      3.08 o
   0   1  14       91.59      100.68      6.30 o
   1   1  14       49.08       36.72      6.58 o
   2   1  14       88.33       89.87      8.78 o
   3   1  14       24.36       30.72      6.67 o
   4   1  14       54.19       50.67      7.80 o
   5   1  14      123.57      102.03     10.35 o
   6   1  14        3.59        1.17      4.85 o
   7   1  14       32.65       35.83      7.82 o
   8   1  14        1.35        9.44      6.46 o
   9   1  14        0.06       -2.22      5.57 o
  -9   2  14        3.48        3.42      6.72 o
  -8   2  14       15.89        8.59      5.81 o
  -7   2  14       19.71       22.74      6.86 o
  -6   2  14        2.87        2.81      4.59 o
  -5   2  14        1.35       -0.87      4.50 o
  -4   2  14       46.10       41.96      7.35 o
  -3   2  14       19.92       16.63      5.25 o
  -2   2  14       11.63       13.51      5.13 o
  -1   2  14      105.65      116.17     10.07 o
   0   2  14       27.89       25.17      5.92 o
   1   2  14        6.85        9.20      5.13 o
   2   2  14       76.31       88.70      9.25 o
   3   2  14        5.96        1.69      4.68 o
   4   2  14       58.51       58.89      8.10 o
   5   2  14        3.77        3.51      5.32 o
   6   2  14       39.33       36.23      7.84 o
   7   2  14       42.16       39.15      8.10 o
   8   2  14        3.27        1.78      5.76 o
   9   2  14        8.71       -2.32      5.57 o
  -9   3  14        0.27       -1.83      5.92 o
  -8   3  14       15.80       30.82      7.87 o
  -7   3  14        8.96       13.96      6.25 o
  -6   3  14       29.88       27.16      7.05 o
  -5   3  14       10.34       11.43      5.74 o
  -4   3  14       29.62       23.23      6.42 o
  -3   3  14        7.02        3.84      4.64 o
  -2   3  14        5.59        5.06      4.73 o
  -1   3  14      245.08      271.38     14.87 o
   0   3  14       75.43       66.39      7.91 o
   1   3  14       35.18       35.27      6.70 o
   2   3  14       36.83       38.26      6.65 o
   3   3  14       16.82       11.92      5.08 o
   4   3  14       20.17       33.79      7.14 o
   5   3  14       11.31       12.25      5.83 o
   6   3  14        2.17       -4.71      4.71 o
   7   3  14       36.09       45.29      8.73 o
   8   3  14       12.33       17.96      6.81 o
   9   3  14        2.90        7.05      6.84 o
  -9   4  14        5.18       11.08      7.03 o
  -8   4  14       11.03       18.78      7.10 o
  -7   4  14       15.14        8.08      6.25 o
  -6   4  14       43.40       44.47      8.34 o
  -5   4  14       97.31      122.45     10.98 o
  -4   4  14       22.01       24.12      6.77 o
  -3   4  14      140.36      156.05     11.50 o
  -2   4  14       97.90       94.93      9.41 o
  -1   4  14       54.78       48.40      7.49 o
   0   4  14       34.12       36.58      6.67 o
   1   4  14       94.38       71.68      8.55 o
   2   4  14       65.86       60.25      7.87 o
   3   4  14       35.75       32.27      6.86 o
   4   4  14       60.20       54.42      8.13 o
   5   4  14       18.40       25.08      6.72 o
   6   4  14        3.44        6.21      5.74 o
   7   4  14       54.55       54.68      9.16 o
   8   4  14       15.26       12.01      6.58 o
   9   4  14       26.67       35.64      9.11 o
  -8   5  14       19.87       24.19      8.03 o
  -7   5  14       47.61       52.27      9.06 o
  -6   5  14       32.73       21.19      6.58 o
  -5   5  14        2.52        3.42      5.13 o
  -4   5  14       10.52        1.80      5.27 o
  -3   5  14       27.86       28.62      6.65 o
  -2   5  14        0.90        3.02      5.03 o
  -1   5  14       73.04       68.52      8.43 o
   0   5  14       36.25       25.83      6.23 o
   1   5  14       55.06       57.04      7.70 o
   2   5  14       31.65       17.98      5.95 o
   3   5  14       12.78       16.67      5.90 o
   4   5  14        6.87        0.63      4.31 o
   5   5  14       10.96        8.71      5.36 o
   6   5  14        9.37       18.41      6.51 o
   7   5  14       12.68        9.74      6.37 o
   8   5  14        9.57        9.58      6.18 o
  -8   6  14        1.93       -5.64      5.64 o
  -7   6  14        4.05        0.12      5.18 o
  -6   6  14        3.41        8.20      5.62 o
  -5   6  14       19.22       26.37      6.79 o
  -4   6  14        6.66       -0.80      4.47 o
  -3   6  14        4.31        0.30      4.38 o
  -2   6  14       42.55       38.68      7.26 o
  -1   6  14       39.26       40.93      7.40 o
   0   6  14       11.92       -1.12      4.14 o
   1   6  14       59.15       48.68      7.49 o
   2   6  14        0.20        0.26      4.36 o
   3   6  14       11.83       11.90      5.25 o
   4   6  14       23.60       24.03      6.63 o
   5   6  14       20.41       17.23      5.88 o
   6   6  14        9.45        0.87      4.57 o
   7   6  14        2.66        2.81      5.10 o
   8   6  14       10.64       12.11      6.44 o
  -7   7  14        3.09        5.92      6.18 o
  -6   7  14        9.70        4.50      5.41 o
  -5   7  14        2.52        7.19      5.83 o
  -4   7  14        5.75        0.73      4.75 o
  -3   7  14       29.17       20.23      6.23 o
  -2   7  14        4.57        8.80      5.08 o
  -1   7  14       25.73       25.15      6.39 o
   0   7  14       22.40       17.45      5.60 o
   1   7  14       87.69       74.14      8.69 o
   2   7  14       63.37       63.06      8.34 o
   3   7  14        4.72        2.53      4.85 o
   4   7  14       29.67       19.41      6.18 o
   5   7  14        6.95        5.74      5.22 o
   6   7  14        9.81       12.08      5.50 o
   7   7  14        0.22        6.86      5.50 o
  -6   8  14       18.78       13.79      6.67 o
  -5   8  14        7.26       10.16      5.83 o
  -4   8  14        5.61       12.62      5.48 o
  -3   8  14       38.72       43.27      7.89 o
  -2   8  14        4.04        0.89      4.57 o
  -1   8  14       41.57       48.64      7.68 o
   0   8  14       45.99       43.06      7.61 o
   1   8  14       51.58       55.24      8.15 o
   2   8  14      123.57      113.20     10.61 o
   3   8  14       11.54        9.18      5.29 o
   4   8  14       10.21       11.19      5.55 o
   5   8  14       19.83       19.15      6.35 o
   6   8  14       13.58       12.93      6.25 o
  -5   9  14        1.44       -3.33      4.80 o
  -4   9  14        8.12        1.83      4.80 o
  -3   9  14       31.46       19.72      6.84 o
  -2   9  14        9.58       15.48      5.69 o
  -1   9  14       30.85       36.88      7.52 o
   0   9  14       19.73       18.83      6.28 o
   1   9  14        4.84        9.16      5.34 o
   2   9  14       10.49       14.71      5.48 o
   3   9  14        3.08        3.33      4.57 o
   4   9  14        0.03       -0.54      4.54 o
   5   9  14        7.55       13.63      6.16 o
  -4  10  14       10.06        5.62      5.32 o
  -3  10  14        1.56       -1.78      4.78 o
  -2  10  14        2.84        2.93      4.94 o
  -1  10  14        6.65       -1.69      4.71 o
   0  10  14        6.13        8.41      5.39 o
   1  10  14       21.03       20.21      6.16 o
   2  10  14        4.99        1.26      4.73 o
   3  10  14       18.58       16.11      5.97 o
   4  10  14       16.84       19.25      6.42 o
  -2  11  14        4.23        4.89      5.10 o
  -1  11  14        5.85       -0.07      4.52 o
   0  11  14       20.05       15.31      6.25 o
   1  11  14        1.98       -4.22      4.40 o
   2  11  14       21.25       18.55      6.60 o
  -3 -10  15       13.76       11.83      4.05 o
  -2 -10  15       10.52       16.81      5.30 o
  -1 -10  15        0.19        3.22      3.14 o
   0 -10  15        5.15       10.94      3.83 o
   1 -10  15       11.79        9.43      3.91 o
   2 -10  15        1.98        8.28      6.21 o
  -4  -9  15        3.46       11.10      3.97 o
  -3  -9  15        1.77        1.49      3.16 o
  -2  -9  15       25.56       29.77      5.00 o
  -1  -9  15       32.45       40.42      5.42 o
   0  -9  15        6.63        2.22      3.11 o
   1  -9  15        8.74        6.48      3.51 o
   2  -9  15       13.56       13.85      3.93 o
   3  -9  15        4.42        3.37      3.29 o
   4  -9  15        5.86        7.31      5.58 o
  -6  -8  15        5.97       10.02      5.83 o
  -5  -8  15        0.35        3.44      4.50 o
  -4  -8  15        0.08        1.21      3.28 o
  -3  -8  15       23.81       22.50      8.61 o
  -2  -8  15        9.78        6.10      3.36 o
  -1  -8  15        1.37        7.24      6.11 o
   0  -8  15       19.52       21.38      4.62 o
   1  -8  15        7.78        1.32      3.61 o
   2  -8  15        8.41       11.61      3.90 o
   3  -8  15       23.58       31.78      5.12 o
   4  -8  15        1.62       11.21      4.03 o
   5  -8  15        0.96        2.63      4.18 o
   6  -8  15        7.47        8.73      5.40 o
  -6  -7  15        1.19        7.84      4.96 o
  -5  -7  15       23.25       26.55      6.67 o
  -4  -7  15        3.86        3.96      6.60 o
  -3  -7  15        3.22        3.02      5.07 o
  -2  -7  15        0.65        0.33      2.81 o
  -1  -7  15       14.46       10.77      5.57 o
   0  -7  15       49.63       49.00      9.66 o
   1  -7  15       40.07       48.78      5.60 o
   2  -7  15       20.20       33.89      6.29 o
   3  -7  15        5.95       14.59      3.93 o
   4  -7  15        1.23        2.69      3.16 o
   5  -7  15        7.07       10.07      3.84 o
   6  -7  15       17.48       18.55      4.52 o
  -7  -6  15       22.10       30.58      7.63 o
  -6  -6  15       13.87       14.31      6.28 o
  -5  -6  15       11.98       17.52      5.92 o
  -4  -6  15       21.40       20.89      6.56 o
  -3  -6  15       47.37       44.99      5.61 o
  -2  -6  15       38.17       52.36      5.59 o
  -1  -6  15       11.76       14.21      3.69 o
   0  -6  15       19.48       19.91      4.18 o
   1  -6  15       71.11       67.73      8.15 o
   2  -6  15       23.90       24.58      5.22 o
   3  -6  15      102.62       99.76      7.32 o
   4  -6  15       67.67       73.40      6.60 o
   5  -6  15       11.03       19.20      4.33 o
  -7  -5  15        9.09       11.17      5.92 o
  -6  -5  15        8.40       17.42      6.32 o
  -5  -5  15       11.17       10.61      5.62 o
  -4  -5  15       39.93       50.09      8.03 o
  -3  -5  15        2.63        0.73      2.69 o
  -2  -5  15       64.91       66.46      6.13 o
  -1  -5  15       28.25       26.02      3.55 o
   0  -5  15       35.18       40.12      3.94 o
   1  -5  15       53.18       63.36      4.63 o
   2  -5  15       15.76       14.34      3.05 o
   3  -5  15       55.57       66.37      4.19 o
   4  -5  15        7.85       12.79      2.70 o
   5  -5  15        4.90        5.64      2.43 o
   6  -5  15       18.53       27.02      7.38 o
  -6  -4  15        5.68        5.76      5.46 o
  -5  -4  15        4.84        4.52      4.68 o
  -4  -4  15       47.38       36.37      5.04 o
  -3  -4  15       19.13       28.71      4.54 o
  -2  -4  15       17.05       14.64      4.88 o
  -1  -4  15       24.49       25.16      3.52 o
   0  -4  15       17.09       18.97      3.32 o
   1  -4  15       26.11       27.81      3.63 o
   2  -4  15       18.13       14.13      3.09 o
   3  -4  15       10.57        7.30      3.89 o
   4  -4  15        7.35       11.39      2.45 o
   5  -4  15        5.66        5.99      3.05 o
   6  -4  15        5.33       -3.72      5.57 o
   7  -4  15        0.83        3.75      5.50 o
   8  -4  15        3.88        1.52      6.35 o
  -7  -3  15        4.28       -0.91      4.33 o
  -6  -3  15       20.37       20.42      4.48 o
  -5  -3  15        4.81        6.37      3.32 o
  -4  -3  15       19.86       18.08     10.16 o
  -3  -3  15       28.15       34.37      4.78 o
  -2  -3  15       13.85       14.77      3.78 o
  -1  -3  15       55.33       53.77      4.27 o
   0  -3  15       30.02       30.39      3.68 o
   1  -3  15       55.24       49.13      6.32 o
   2  -3  15        3.02        3.72      2.53 o
   3  -3  15        8.28        8.11      2.78 o
   4  -3  15        2.98        0.77      2.86 o
   5  -3  15       10.38       12.92      3.92 o
   6  -3  15       12.17       10.37      6.23 o
   7  -3  15       12.05        8.95      5.97 o
   8  -3  15       22.28       17.75      7.45 o
  -9  -2  15        5.56        1.83      5.53 o
  -8  -2  15        6.65        9.76      6.04 o
  -7  -2  15       16.61       21.66      6.58 o
  -6  -2  15       37.10       40.37      7.63 o
  -5  -2  15       27.91       22.66      4.40 o
  -4  -2  15       29.56       44.44      5.09 o
  -3  -2  15       51.96       49.96      5.77 o
  -2  -2  15        3.40        0.50      6.18 o
  -1  -2  15       51.95       51.95      6.40 o
   0  -2  15       21.39       16.93      3.84 o
   1  -2  15        6.43        3.12      3.05 o
   2  -2  15        1.32        1.61      3.04 o
   3  -2  15        6.99       -1.08      4.33 o
   4  -2  15       31.11       36.53      7.21 o
   5  -2  15       26.23       21.22      6.93 o
   6  -2  15       33.19       34.66      8.20 o
   7  -2  15       26.33       23.65      7.54 o
   8  -2  15       25.10       27.30      8.17 o
   9  -2  15        4.87       -3.63      5.92 o
  -9  -1  15        9.87       15.34      6.39 o
  -8  -1  15       19.80       29.95      7.45 o
  -7  -1  15        2.32        7.99      5.43 o
  -6  -1  15       24.78       14.92      6.51 o
  -5  -1  15        2.28       -3.11      4.29 o
  -4  -1  15       21.46       25.36      6.25 o
  -3  -1  15       72.98       64.72     13.08 o
  -2  -1  15        7.46       11.21      3.68 o
  -1  -1  15       60.47       61.38      5.52 o
   0  -1  15       39.92       39.98      4.94 o
   1  -1  15       85.87       73.73      5.86 o
   2  -1  15       34.91       39.03      4.95 o
   3  -1  15       95.80       78.75      8.99 o
   4  -1  15      117.28      110.79     10.56 o
   5  -1  15      110.46       87.39     10.19 o
   6  -1  15        4.81       10.42      6.04 o
   7  -1  15       24.56        6.67      6.56 o
   8  -1  15        9.31        2.95      6.32 o
   9  -1  15        1.73       -0.16      5.78 o
  -9   0  15        0.40        1.17      5.08 o
  -8   0  15        3.60        5.81      6.25 o
  -7   0  15        3.93       11.97      6.30 o
  -6   0  15       33.56       40.21      8.13 o
  -5   0  15        0.01        0.37      5.08 o
  -4   0  15       20.05       14.59      6.02 o
  -3   0  15       99.08       92.89      9.65 o
  -2   0  15      210.19      181.29     12.11 o
  -1   0  15        0.02       -1.60      2.74 o
   0   0  15       13.14        9.76      4.73 o
   1   0  15        0.55       -3.72      3.72 o
   2   0  15        0.24       -2.95      4.85 o
   3   0  15        0.64        5.83      5.10 o
   4   0  15       37.76       39.36      7.52 o
   5   0  15        2.08       -3.14      5.10 o
   6   0  15        0.37       -4.71      5.13 o
   7   0  15        0.55        3.70      5.43 o
   8   0  15       21.74       26.77      8.10 o
   9   0  15        0.14       -5.46      5.46 o
  -9   1  15        9.98        1.05      6.56 o
  -8   1  15       19.28       11.97      6.56 o
  -7   1  15        2.31        2.32      5.32 o
  -6   1  15       24.44       17.84      6.53 o
  -5   1  15        2.42       -0.47      5.08 o
  -4   1  15       21.47       15.50      6.37 o
  -3   1  15       73.95       70.93      8.55 o
  -2   1  15        7.29        4.68      4.92 o
  -1   1  15       59.68       51.54      7.80 o
   0   1  15       41.89       40.58      7.28 o
   1   1  15       87.74       89.45      9.20 o
   2   1  15       34.29       43.86      7.68 o
   3   1  15       94.92       75.33      9.04 o
   4   1  15      117.72      102.47     10.44 o
   5   1  15      110.11      103.55     10.33 o
   6   1  15        4.99        1.62      5.36 o
   7   1  15       26.00       23.30      7.66 o
   8   1  15        9.30        6.65      6.86 o
   9   1  15        1.70       -4.68      5.41 o
  -9   2  15        5.81       14.57      7.59 o
  -8   2  15        6.72        4.80      5.95 o
  -7   2  15       16.36       14.87      6.70 o
  -6   2  15       36.44       44.47      8.34 o
  -5   2  15       27.19       17.02      6.32 o
  -4   2  15       29.71       31.43      7.12 o
  -3   2  15       51.51       44.98      7.66 o
  -2   2  15        3.34       -3.30      3.82 o
  -1   2  15       52.11       39.25      7.28 o
   0   2  15       20.70       10.98      5.13 o
   1   2  15        6.23       12.67      5.18 o
   2   2  15        1.62       -1.64      4.57 o
   3   2  15        6.82       -0.42      4.45 o
   4   2  15       30.30       31.92      7.40 o
   5   2  15       27.48       14.99      6.53 o
   6   2  15       33.08       30.93      7.73 o
   7   2  15       26.02       28.03      7.73 o
   8   2  15       25.41       28.36      8.57 o
   9   2  15        4.82       11.52      7.10 o
  -8   3  15       23.51       23.32      7.40 o
  -7   3  15        4.13       -0.02      5.27 o
  -6   3  15       20.08        7.33      5.71 o
  -5   3  15        5.37       -4.45      4.45 o
  -4   3  15       19.49       13.02      6.16 o
  -3   3  15       28.33       28.08      7.00 o
  -2   3  15       13.82        4.99      4.92 o
  -1   3  15       53.26       46.18      7.59 o
   0   3  15       30.19       26.30      6.30 o
   1   3  15       55.84       43.06      7.45 o
   2   3  15        2.95        0.37      4.87 o
   3   3  15        7.85        8.43      4.99 o
   4   3  15        2.68       -1.57      4.52 o
   5   3  15       10.84        8.15      5.67 o
   6   3  15       12.30       -0.54      5.55 o
   7   3  15       12.22       22.04      7.75 o
   8   3  15       22.58       17.77      7.49 o
  -8   4  15        6.43       11.76      6.42 o
  -7   4  15       11.41       12.18      7.19 o
  -6   4  15        5.37        7.89      6.42 o
  -5   4  15        4.81        5.69      5.83 o
  -4   4  15       46.87       33.49      7.45 o
  -3   4  15       18.52       22.27      6.72 o
  -2   4  15       17.33       16.93      6.30 o
  -1   4  15       23.55       19.08      6.18 o
   0   4  15       17.08       20.44      6.16 o
   1   4  15       26.73       26.23      6.46 o
   2   4  15       17.01       24.59      6.44 o
   3   4  15       11.42        8.38      5.57 o
   4   4  15        7.65       -0.52      5.22 o
   5   4  15        5.88        1.45      5.10 o
   6   4  15        5.72        9.06      6.21 o
   7   4  15        0.74       -2.01      5.06 o
   8   4  15        3.75        4.94      6.65 o
  -8   5  15        2.50        4.12      6.02 o
  -7   5  15        9.27        5.60      6.11 o
  -6   5  15        7.88       -1.90      5.22 o
  -5   5  15       11.85       15.90      6.46 o
  -4   5  15       40.69       40.63      8.34 o
  -3   5  15        2.87       -1.31      4.99 o
  -2   5  15       64.80       69.20      9.32 o
  -1   5  15       27.74       24.45      6.60 o
   0   5  15       34.80       22.13      6.65 o
   1   5  15       54.55       49.25      7.82 o
   2   5  15       15.57       13.82      5.62 o
   3   5  15       56.82       73.53      9.02 o
   4   5  15        7.77       10.42      5.50 o
   5   5  15        5.13        3.89      5.15 o
   6   5  15       18.98       31.96      8.36 o
   7   5  15       11.09       10.54      6.98 o
   8   5  15        4.95       -3.98      5.57 o
  -7   6  15       21.84       35.15      8.85 o
  -6   6  15       14.05        8.52      6.44 o
  -5   6  15       12.56        9.39      5.95 o
  -4   6  15       21.03       25.64      7.07 o
  -3   6  15       45.52       47.68      8.36 o
  -2   6  15       38.72       43.84      7.87 o
  -1   6  15       10.84       20.00      6.21 o
   0   6  15       18.77       15.95      5.92 o
   1   6  15       71.97       73.13      9.09 o
   2   6  15       24.22       22.90      6.35 o
   3   6  15      103.14      105.77     10.63 o
   4   6  15       67.48       82.05     10.00 o
   5   6  15       11.26       10.91      6.21 o
   6   6  15        6.56       13.00      6.46 o
   7   6  15        1.93        2.01      5.36 o
  -6   7  15        0.99        1.64      5.46 o
  -5   7  15       22.66       23.49      7.26 o
  -4   7  15        4.02        1.45      4.75 o
  -3   7  15        3.04       11.12      5.62 o
  -2   7  15        0.58        8.99      5.60 o
  -1   7  15       14.71       17.52      6.09 o
   0   7  15       49.61       63.30      8.71 o
   1   7  15       39.39       48.87      8.10 o
   2   7  15       19.49       32.76      7.28 o
   3   7  15        6.09        9.46      5.90 o
   4   7  15        1.28       -1.71      4.40 o
   5   7  15        6.79       -4.68      4.68 o
   6   7  15       17.64       29.72      7.52 o
  -6   8  15        6.05        3.16      5.64 o
  -5   8  15        0.36        1.78      5.32 o
  -4   8  15        0.13       -4.14      4.14 o
  -3   8  15       23.98       22.50      6.81 o
  -2   8  15        9.63       16.02      6.18 o
  -1   8  15        1.28        2.39      4.89 o
   0   8  15       20.48       27.12      7.00 o
   1   8  15        7.99       19.76      6.30 o
   2   8  15        8.21        2.55      4.78 o
   3   8  15       22.51       14.59      6.23 o
   4   8  15        1.65        8.29      5.62 o
   5   8  15        0.98       -3.02      4.85 o
   6   8  15        7.57        5.97      5.99 o
  -4   9  15        3.69        8.66      6.04 o
  -3   9  15        1.76        2.86      5.27 o
  -2   9  15       25.94       36.13      7.59 o
  -1   9  15       33.16       43.77      8.15 o
   0   9  15        6.89       12.50      5.76 o
   1   9  15        8.01        6.84      5.39 o
   2   9  15       13.82        1.59      4.73 o
   3   9  15        4.51       17.23      6.18 o
   4   9  15        5.89        4.64      5.13 o
  -3  10  15       13.42       -3.61      4.68 o
  -2  10  15       10.29        0.82      5.41 o
  -1  10  15        0.25       -4.10      4.10 o
   0  10  15        5.25        1.19      4.71 o
   1  10  15       11.85        9.32      5.74 o
   2  10  15        1.81       -0.75      4.73 o
  -3  -9  16        3.92        4.35      6.55 o
  -2  -9  16       10.58       11.45      3.98 o
  -1  -9  16        5.75        5.87      4.25 o
   0  -9  16       20.27       28.69      4.79 o
   1  -9  16        9.21        7.92      6.60 o
   2  -9  16        0.05       -1.72      3.57 o
   3  -9  16        6.22       10.17      5.66 o
  -4  -8  16        4.37       -3.93      4.68 o
  -3  -8  16        2.73        2.06      3.44 o
  -2  -8  16        8.44       21.63      6.03 o
  -1  -8  16       18.06       17.56      4.88 o
   0  -8  16       11.06       18.18      4.35 o
   1  -8  16        0.82        5.91      3.48 o
   2  -8  16       26.05       34.06      5.26 o
   3  -8  16        5.25       10.47      5.63 o
   4  -8  16        1.18        3.41      3.61 o
  -6  -7  16        6.95       19.39      7.12 o
  -5  -7  16        3.47        5.08      5.13 o
  -4  -7  16        2.82       -4.26      4.26 o
  -3  -7  16        6.44        6.14      5.13 o
  -2  -7  16       12.87       19.56      4.57 o
  -1  -7  16       10.95       12.31      4.03 o
   0  -7  16       32.82       42.03      5.53 o
   1  -7  16       17.03       20.77      4.40 o
   2  -7  16       23.86       20.11      4.62 o
   3  -7  16        7.37        3.99      3.63 o
   4  -7  16        0.58        5.06      3.37 o
   5  -7  16        0.49       -0.75      4.68 o
  -6  -6  16        0.03       -4.31      4.31 o
  -5  -6  16       33.66       22.74      6.93 o
  -4  -6  16       16.14       16.30      6.74 o
  -3  -6  16        2.50       -3.00      4.17 o
  -2  -6  16        8.40        3.17      3.35 o
  -1  -6  16        8.63       12.36      4.51 o
   0  -6  16       10.20       11.30      3.89 o
   1  -6  16       19.26       26.23      8.95 o
   2  -6  16        0.45       -2.25      8.98 o
   3  -6  16       41.26       42.45      5.61 o
   4  -6  16        0.87       -0.73      4.57 o
  -6  -5  16       15.68       24.49      7.24 o
  -5  -5  16        1.35        6.49      5.39 o
  -4  -5  16       11.02       12.97      5.90 o
  -3  -5  16       24.62       27.07      6.93 o
  -2  -5  16       14.02       11.33      5.43 o
  -1  -5  16       22.62       28.52      5.19 o
   0  -5  16       13.03       15.85      3.98 o
   1  -5  16       19.10       26.21      4.67 o
   2  -5  16       11.86       16.57      3.49 o
   3  -5  16       16.56        7.74      3.79 o
   4  -5  16        2.41        0.96      4.66 o
  -5  -4  16        5.54       12.57      5.85 o
  -4  -4  16       47.04       36.44      7.73 o
  -3  -4  16       29.10       40.50      5.32 o
  -2  -4  16       18.47       20.47      4.39 o
  -1  -4  16       10.83        4.74      3.55 o
   0  -4  16       40.82       51.01      7.83 o
   1  -4  16       29.46       31.30      4.70 o
   2  -4  16       13.38       11.84      3.83 o
   3  -4  16        8.62        3.94      8.11 o
   4  -4  16       80.63       81.20      6.50 o
   5  -4  16       19.49       32.32      7.59 o
   6  -4  16        7.60        9.79      6.79 o
   7  -4  16       10.77        7.12      6.88 o
  -6  -3  16        8.15       17.84      5.85 o
  -5  -3  16       16.52       17.26      5.99 o
  -4  -3  16       20.57       13.40      4.40 o
  -3  -3  16       19.05       12.77      3.72 o
  -2  -3  16        2.58        3.37      3.12 o
  -1  -3  16       77.11       82.19      6.36 o
   0  -3  16        2.84        1.33      3.14 o
   1  -3  16       20.72       23.85      6.11 o
   2  -3  16       42.56       51.08      5.44 o
   3  -3  16       11.70       12.90      5.46 o
   4  -3  16        3.07        4.17      5.41 o
   5  -3  16       12.98        9.02      6.23 o
   6  -3  16       40.52       43.37      8.24 o
   7  -3  16        5.56        2.13      5.90 o
   8  -3  16        8.79        4.61      6.42 o
  -8  -2  16        0.44        0.82      4.89 o
  -7  -2  16        2.32        6.91      5.48 o
  -6  -2  16       11.60       14.40      6.32 o
  -5  -2  16        2.67       -4.26      4.26 o
  -4  -2  16        3.22        7.89      5.25 o
  -3  -2  16       49.50       63.54      5.95 o
  -2  -2  16        3.13        0.67      4.80 o
  -1  -2  16       58.01       58.61      5.67 o
   0  -2  16        3.27        0.69      3.20 o
   1  -2  16       21.59       28.72      4.55 o
   2  -2  16       20.72       31.03      6.77 o
   3  -2  16        2.03       -1.99      4.78 o
   4  -2  16       84.74      104.25     10.58 o
   5  -2  16       34.07       31.17      7.80 o
   6  -2  16        0.31       -5.10      5.10 o
   7  -2  16       13.54       17.59      7.56 o
   8  -2  16        2.66        0.16      6.44 o
  -8  -1  16        0.15        0.19      5.39 o
  -7  -1  16        3.83       13.58      6.67 o
  -6  -1  16       15.70        6.37      5.74 o
  -5  -1  16       40.59       41.99      7.75 o
  -4  -1  16       15.19       18.55      6.16 o
  -3  -1  16       21.33       26.53      6.37 o
  -2  -1  16       17.84       17.42      5.99 o
  -1  -1  16      108.36      104.32      9.88 o
   0  -1  16        5.35        8.87      5.18 o
   1  -1  16        5.02        4.45      5.27 o
   2  -1  16       56.75       63.88      8.27 o
   3  -1  16       32.32       31.52      7.10 o
   4  -1  16        9.20        9.27      5.88 o
   5  -1  16        4.14        5.60      5.55 o
   6  -1  16       13.60       11.50      6.23 o
   7  -1  16       16.91       12.50      7.35 o
   8  -1  16        8.00        5.62      6.98 o
  -8   0  16        2.02        7.75      6.74 o
  -7   0  16        1.73        2.93      5.41 o
  -6   0  16        1.23       -2.53      5.32 o
  -5   0  16        3.59        2.27      5.71 o
  -4   0  16       26.03       39.71      7.73 o
  -3   0  16      114.67      151.48     12.08 o
  -2   0  16        0.48        0.84      5.13 o
  -1   0  16       24.77       25.74      6.37 o
   0   0  16       62.14       60.67      8.20 o
   1   0  16       56.65       48.19      7.84 o
   2   0  16       17.83       14.75      6.04 o
   3   0  16       15.57       12.41      5.92 o
   4   0  16      143.41      155.98     12.83 o
   5   0  16        8.31        5.50      6.23 o
   6   0  16       78.97       73.39     10.02 o
   7   0  16        0.56        2.53      5.74 o
   8   0  16        5.82       10.14      7.47 o
  -8   1  16        0.16       -4.68      4.87 o
  -7   1  16        3.79        5.06      6.30 o
  -6   1  16       16.31        4.80      5.97 o
  -5   1  16       40.98       24.61      7.26 o
  -4   1  16       15.23       22.81      7.10 o
  -3   1  16       21.67       11.43      5.88 o
  -2   1  16       17.41        7.45      5.39 o
  -1   1  16      109.12      113.64     10.56 o
   0   1  16        5.27       10.89      5.74 o
   1   1  16        5.16       -1.03      4.85 o
   2   1  16       57.88       55.57      8.27 o
   3   1  16       31.44       18.55      6.67 o
   4   1  16        9.26        6.30      6.02 o
   5   1  16        4.37       -0.42      5.50 o
   6   1  16       13.45       29.18      7.52 o
   7   1  16       17.04       13.21      7.14 o
   8   1  16        7.85       18.19      7.49 o
  -8   2  16        0.42       -1.33      5.64 o
  -7   2  16        2.22       -1.43      4.73 o
  -6   2  16       11.49        9.88      6.04 o
  -5   2  16        2.94       -0.73      4.87 o
  -4   2  16        3.29       -4.50      4.50 o
  -3   2  16       51.22       40.28      8.01 o
  -2   2  16        3.39        2.65      5.41 o
  -1   2  16       58.66       49.13      8.31 o
   0   2  16        3.77       -0.91      4.78 o
   1   2  16       21.12       22.93      6.70 o
   2   2  16       20.40       20.09      6.67 o
   3   2  16        2.19       -3.04      4.82 o
   4   2  16       84.92       93.43     10.42 o
   5   2  16       33.95       39.27      8.52 o
   6   2  16        0.27       -4.73      4.82 o
   7   2  16       13.24       18.41      7.77 o
   8   2  16        2.73        8.95      6.93 o
  -8   3  16       16.93       21.03      7.70 o
  -7   3  16        0.96       -0.35      5.55 o
  -6   3  16        8.37       18.15      7.24 o
  -5   3  16       16.16       33.30      7.75 o
  -4   3  16       20.18       23.74      6.58 o
  -3   3  16       19.25       19.93      6.46 o
  -2   3  16        2.65       -0.28      5.01 o
  -1   3  16       77.13       78.31      9.51 o
   0   3  16        2.59        4.78      4.75 o
   1   3  16       20.57       17.42      5.99 o
   2   3  16       43.78       59.55      8.73 o
   3   3  16       11.83       11.66      5.64 o
   4   3  16        3.15        3.04      5.78 o
   5   3  16       13.38        5.15      5.81 o
   6   3  16       41.18       35.17      8.43 o
   7   3  16        5.52       -0.12      6.37 o
   8   3  16        8.87       11.22      7.63 o
  -7   4  16        1.48        8.50      7.10 o
  -6   4  16        4.81       11.73      6.67 o
  -5   4  16        5.90        4.19      6.14 o
  -4   4  16       47.24       58.14      9.02 o
  -3   4  16       29.27       44.12      8.27 o
  -2   4  16       19.07       23.16      6.63 o
  -1   4  16       10.48        6.21      5.32 o
   0   4  16       42.33       41.66      7.84 o
   1   4  16       30.63       36.37      7.38 o
   2   4  16       13.30        7.70      5.71 o
   3   4  16        8.22        7.07      5.57 o
   4   4  16       79.75       64.21      9.44 o
   5   4  16       19.45       21.57      6.88 o
   6   4  16        7.68        3.84      6.16 o
   7   4  16       10.73       23.23      7.94 o
  -7   5  16        2.77       -0.59      5.55 o
  -6   5  16       15.32       30.47      8.29 o
  -5   5  16        1.56       -4.33      4.78 o
  -4   5  16       10.86       -1.33      5.62 o
  -3   5  16       24.01       20.14      7.05 o
  -2   5  16       14.41       12.69      6.09 o
  -1   5  16       22.58       25.78      7.26 o
   0   5  16       13.03       13.14      6.37 o
   1   5  16       19.54        4.07      5.97 o
   2   5  16       11.95       13.93      6.02 o
   3   5  16       16.46       19.37      6.79 o
   4   5  16        2.32        8.97      5.67 o
   5   5  16       29.14       40.63      8.69 o
   6   5  16        7.57        3.11      5.92 o
   7   5  16        1.46       -5.36      5.57 o
  -6   6  16        0.03       -2.44      5.76 o
  -5   6  16       33.24       28.05      8.06 o
  -4   6  16       16.17       27.02      7.73 o
  -3   6  16        2.52       -4.43      4.43 o
  -2   6  16        8.31       26.51      7.38 o
  -1   6  16        8.83       19.11      6.49 o
   0   6  16       10.21        4.66      5.32 o
   1   6  16       19.07       15.57      6.32 o
   2   6  16        0.46       -2.27      4.92 o
   3   6  16       40.88       47.68      8.45 o
   4   6  16        0.76        6.23      5.71 o
   5   6  16       15.72       17.56      6.39 o
   6   6  16        1.22       -3.35      5.20 o
  -6   7  16        7.09       -2.83      5.64 o
  -5   7  16        3.52       -2.34      5.34 o
  -4   7  16        3.06        3.65      5.18 o
  -3   7  16        6.77        6.14      5.55 o
  -2   7  16       12.56       10.02      5.81 o
  -1   7  16       11.47        2.39      5.03 o
   0   7  16       33.41       29.67      7.63 o
   1   7  16       16.83       14.33      6.32 o
   2   7  16       24.37       29.51      7.31 o
   3   7  16        7.06        4.10      5.50 o
   4   7  16        0.55       -4.66      4.66 o
   5   7  16        0.48        4.43      5.67 o
  -4   8  16        4.19       10.75      6.32 o
  -3   8  16        2.51       -0.40      5.13 o
  -2   8  16        8.59       13.04      6.04 o
  -1   8  16       18.53       25.66      7.14 o
   0   8  16       11.04        9.67      5.97 o
   1   8  16        0.98       -4.36      4.36 o
   2   8  16       26.08       37.91      8.08 o
   3   8  16        5.20        6.21      5.60 o
   4   8  16        1.15        1.69      4.66 o
  -3   9  16        4.00        1.90      5.36 o
  -2   9  16       10.44       11.85      5.97 o
  -1   9  16        5.53        4.78      5.60 o
   0   9  16       20.59       19.13      6.81 o
   1   9  16        8.90        5.01      5.85 o
   2   9  16        0.08        4.85      5.39 o
   3   9  16        6.05        6.53      5.53 o
  -3  -8  17        0.72       -1.50      4.99 o
  -2  -8  17        6.88        4.92      5.97 o
  -1  -8  17        2.00       -1.24      4.66 o
   0  -8  17       13.43       22.12      6.67 o
   1  -8  17       15.59        9.89      4.01 o
   2  -8  17        8.82       13.11      4.32 o
   3  -8  17        3.67        7.10      5.32 o
  -4  -7  17       11.12       36.60      8.03 o
  -3  -7  17        7.22        5.43      5.53 o
  -2  -7  17        6.71       10.16      5.50 o
  -1  -7  17        3.54        4.31      5.25 o
   0  -7  17        4.03        9.58      5.41 o
   1  -7  17        8.71       21.50      6.44 o
   2  -7  17        1.10        4.87      5.15 o
   3  -7  17       22.59       13.30      6.06 o
   4  -7  17       11.14       18.01      6.46 o
  -5  -6  17        4.17        4.99      5.29 o
  -4  -6  17       20.36       19.20      6.93 o
  -3  -6  17        4.83       12.15      6.51 o
  -2  -6  17        0.21        4.89      5.32 o
  -1  -6  17       64.13       80.04      9.72 o
   0  -6  17        9.88        2.55      4.85 o
   1  -6  17        4.66        8.76      5.43 o
   2  -6  17        4.37        9.30      5.64 o
   3  -6  17       28.23       37.75      7.66 o
  -5  -5  17       12.03       14.87      5.97 o
  -4  -5  17        1.69        8.29      6.02 o
  -3  -5  17       20.24       27.02      7.52 o
  -2  -5  17       42.95       71.80      9.39 o
  -1  -5  17        0.75        1.99      4.50 o
   0  -5  17       10.68       17.42      6.04 o
   1  -5  17       49.53       48.68      8.17 o
   2  -5  17        1.26       -3.65      3.65 o
   3  -5  17        3.00        5.97      4.96 o
  -4  -4  17       53.62       77.56     10.07 o
  -3  -4  17       17.82       16.93      6.72 o
  -2  -4  17        3.41        5.59      3.70 o
  -1  -4  17       34.86       28.13      4.79 o
   0  -4  17       38.11       37.23      5.10 o
   1  -4  17        9.80        9.94      4.32 o
   2  -4  17       40.82       49.08      5.71 o
   3  -4  17       16.70       18.57      6.56 o
   4  -4  17        1.53        9.37      6.21 o
   5  -4  17        7.12        4.47      6.21 o
   6  -4  17        1.40        0.52      5.69 o
  -5  -3  17        2.18        1.87      4.94 o
  -4  -3  17        4.11       -1.71      4.40 o
  -3  -3  17       11.47       18.36      6.42 o
  -2  -3  17       27.44       38.67     10.39 o
  -1  -3  17       15.69       11.51      3.78 o
   0  -3  17        3.10        1.52      3.36 o
   1  -3  17       64.45       61.80      8.69 o
   2  -3  17       16.21       14.66      5.83 o
   3  -3  17        0.07        0.77      5.39 o
   4  -3  17       35.55       61.07      9.41 o
   5  -3  17        0.76       -1.92      5.22 o
   6  -3  17        9.46       12.86      7.24 o
   7  -3  17       24.40       26.91      8.48 o
  -7  -2  17       13.59       -1.50      4.71 o
  -6  -2  17        1.19       -0.35      5.57 o
[truncated: 21,123 more chars]
